# Supplementary material for: QStatin, a Selective Inhibitor of Quorum Sensing in Vibrio Species
Source: mBio. 2018 Jan 30;9(1):e02262-17. doi: 10.1128/mBio.02262-17 (PMC5790914; doi:10.1128/mBio.02262-17)
Supplement: DATA SET S1 [file mbo001183700sd1.xlsx]

## Sheet: Mapping statistics
Mapping statistics for the RNA sequencing reads
Sample	WT + DMSO		WT + QStatin		smcR + DMSO		smcR + QStatin
	1	2	1	2	1	2	1	2
mRNA reads	14356286	13826714	12889392	11686102	10759164	10790430	11475982	10274612
rRNA reads	25746	28253	21477	28595	20759	26768	27029	43318
Unmapped reads	5879072	5630881	6300559	6210407	5281436	5186838	5587019	6291904
Total reads	20261104	19485848	19211428	17925104	16061359	16004036	17090030	16609834

## Sheet: RPKM
Feature ID	RPKM (normalized means)				t-test								Product	COG ID	COG category	Gene	Function	Protein_id
	WT_DMSO	smcR_DMSO	WT_QStatin	smcR_QStatin	WT_DMSO vs smcR_DMSO		WT_DMSO vs WT_QStatin		WT_DMSO vs smcR_QStatin		smcR_DMSO vs WT_QStatin
					Fold change	P-value	Fold change	P-value	Fold change	P-value	Fold change	P-value
VVMO6_00001	339.6	389.07	421.72	395.32	1.15	0.47	1.24	0.39	1.16	0.67	1.08	0.73	tRNA uridine 5-carboxymethylaminomethyl modification protein GidA	COG0445	D	GidA	NAD/FAD-utilizing enzyme apparently involved in cell division	YP_004187226.1
VVMO6_00002	300.72	287.87	293.46	256.02	-1.04	0.84	-1.02	0.89	-1.17	0.26	1.02	0.94	rRNA small subunit methyltransferase, glucose inhibited division protein GidB	COG0357	M	GidB	Predicted S-adenosylmethionine-dependent methyltransferase involved in bacterial cell division	YP_004187227.1
VVMO6_00003	313.81	275.22	256.15	244.56	-1.14	0.45	-1.23	0.34	-1.28	0.12	-1.07	0.75	chromosome (plasmid) partitioning protein ParA/Sporulation initiation inhibitor protein Soj	COG1192	D	Soj	ATPases involved in chromosome partitioning	YP_004187228.1
VVMO6_00004	310.98	245.13	226.39	228.29	-1.27	0.24	-1.37	0.22	-1.36	0.09	-1.08	0.75	chromosome (plasmid) partitioning protein ParB/Stage 0 sporulation protein J	COG1475	K	Spo0J	Predicted transcriptional regulators	YP_004187229.1
VVMO6_00005	1543.79	1033.74	1144.56	1074.71	-1.49	0.07	-1.35	0.07	-1.44	0.12	1.11	0.36	ATP synthase protein I	COG3312	C	AtpI	F0F1-type ATP synthase, subunit I	YP_004187230.1
VVMO6_00006	1694.56	1089.72	1218.14	1119.12	-1.56	0.08	-1.39	0.07	-1.51	0.12	1.12	0.56	ATP synthase subunit A	COG0356	C	AtpB	F0F1-type ATP synthase, subunit a	YP_004187231.1
VVMO6_00007	1629.39	966.01	1116.57	1002.98	-1.69	0.08	-1.46	0.14	-1.62	0.14	1.16	0.55	ATP synthase subunit C	COG0636	C	AtpE	F0F1-type ATP synthase, subunit c/Archaeal/vacuolar-type H+-ATPase, subunit K	YP_004187232.1
VVMO6_00008	1425.41	814.26	940.84	848.41	-1.75	0.05	-1.52	0.09	-1.68	0.07	1.16	0.56	ATP synthase subunit B	COG0711	C	AtpF	F0F1-type ATP synthase, subunit b	YP_004187233.1
VVMO6_00009	1750.33	938.16	1100.26	984.94	-1.87	0.04	-1.59	0.07	-1.78	0.07	1.17	0.47	ATP synthase subunit delta	COG0712	C	AtpH	F0F1-type ATP synthase, delta subunit (mitochondrial oligomycin sensitivity protein)	YP_004187234.1
VVMO6_00010	1311.09	659.67	809.8	716.63	-1.99	0.04	-1.62	0.07	-1.83	0.08	1.23	0.36	ATP synthase subunit alpha	COG0056	C	AtpA	F0F1-type ATP synthase, alpha subunit	YP_004187235.1
VVMO6_00070	25.39	12.16	13.6	13.5	-2.09	0.00224	-1.87	0.02	-1.88	0.01	1.12	0.53	DNA-directed RNA polymerase specialized sigma subunit	COG1595	K	RpoE	DNA-directed RNA polymerase specialized sigma subunit, sigma24 homolog	YP_004187295.1
VVMO6_00012	1844.35	838.86	1111.75	936.82	-2.2	0.08	-1.66	0.15	-1.97	0.11	1.33	0.28	ATP synthase subunit beta	COG0055	C	AtpD	F0F1-type ATP synthase, beta subunit	YP_004187237.1
VVMO6_00013	1455.67	774.38	952.27	823.92	-1.88	0.07	-1.53	0.12	-1.77	0.08	1.23	0.37	ATP synthase subunit epsilon	COG0355	C	AtpC	F0F1-type ATP synthase, epsilon subunit (mitochondrial delta subunit)	YP_004187238.1
VVMO6_00014	118.43	102.94	128.23	119.54	-1.15	0.21	1.08	0.32	1.01	0.95	1.25	0.02	N-acetylglucosamine-1-phosphateuridyltransferase/Glucosamine-1-phosphateN-acetyltransferase	COG1207	M	GlmU	N-acetylglucosamine-1-phosphate uridyltransferase (contains nucleotidyltransferase and I-patch acetyltransferase domains)	YP_004187239.1
VVMO6_00015	52.71	42.79	45.02	44.42	-1.23	0.14	-1.17	0.1	-1.19	0.16	1.05	0.64	amino acid ABC transporter permease	COG0765	E	HisM	ABC-type amino acid transport system, permease component	YP_004187240.1
VVMO6_00016	40.98	43.38	50.66	44.69	1.06	0.77	1.24	0.45	1.09	0.42	1.17	0.62	cyclohexadienyl dehydratase	COG0834	ET	HisJ	ABC-type amino acid transport/signal transduction systems, periplasmic component/domain	YP_004187241.1
VVMO6_00017	17.79	20.92	19.6	19.66	1.18	0.59	1.1	0.59	1.11	0.31	-1.07	0.83	multidrug resistance protein	COG2814	G	AraJ	Arabinose efflux permease	YP_004187242.1
VVMO6_00018	131.42	65.56	43.8	59.52	-2	0.11	-3	0.06	-2.21	0.22	-1.5	0.11	hypothetical protein	COG0583	K	LysR	Transcriptional regulator	YP_004187243.1
VVMO6_00019	878.88	527.18	507.37	527.37	-1.67	0.04	-1.73	0.02	-1.67	0.24	-1.04	0.79	threonine dehydratase biosynthetic	COG1171	E	IlvA	Threonine dehydratase	YP_004187244.1
VVMO6_00020	1042.4	618.4	624.27	633.14	-1.69	0.09	-1.67	0.09	-1.65	0.25	1.01	0.82	dihydroxy-acid dehydratase	COG0129	EG	IlvD	Dihydroxyacid dehydratase/phosphogluconate dehydratase	YP_004187245.1
VVMO6_00021	1341.68	880.74	877.38	876.72	-1.52	0.09	-1.53	0.09	-1.53	0.18	-1	0.84	branched-chain amino acid aminotransferase	COG0115	EH	IlvE	Branched-chain amino acid aminotransferase/4-amino-4-deoxychorismate lyase	YP_004187246.1
VVMO6_00022	870.86	561.41	611.16	571.48	-1.55	0.14	-1.42	0.18	-1.52	0.22	1.09	0.28	acetolactate synthase small subunit	COG3978	S	COG3978	Acetolactate synthase (isozyme II), small (regulatory) subunit	YP_004187247.1
VVMO6_00023	1554.02	937.47	1008.09	902.9	-1.66	0.17	-1.54	0.23	-1.72	0.21	1.08	0.69	acetolactate synthase large subunit	COG0028	EH	IlvB	Thiamine pyrophosphate-requiring enzymes [acetolactate synthase, pyruvate dehydrogenase (cytochrome), glyoxylate carboligase, phosphonopyruvate decarboxylase]	YP_004187248.1
VVMO6_00024	16.85	11.55	11.22	11.11	-1.46	0.06	-1.5	0.02	-1.52	0.13	-1.03	0.85	Mg(2+) chelatase family protein/ComM-related protein	COG0606	O	COG0606	Predicted ATPase with chaperone activity	YP_004187249.1
VVMO6_00025	136.4	110.65	112.34	124.94	-1.23	0.13	-1.21	0.14	-1.09	0.4	1.02	0.34	hypothetical protein					YP_004187250.1
VVMO6_00026	75.87	49.95	65.2	58.85	-1.52	0.02	-1.16	0.55	-1.29	0.04	1.31	0.42	acyltransferase yihG	COG0204	I	PlsC	1-acyl-sn-glycerol-3-phosphate acyltransferase	YP_004187251.1
VVMO6_00027	103.17	95.43	103.58	103.94	-1.08	0.45	1	0.92	1.01	0.92	1.09	0.45	periplasmic thiol:disulfide interchange protein DsbA	COG1651	O	DsbG	Protein-disulfide isomerase	YP_004187252.1
VVMO6_00028	47.71	45.67	45.4	47.28	-1.04	0.12	-1.05	0.55	-1.01	0.66	-1.01	0.94	YihE protein a ser/thr kinase implicated in LPS synthesis and Cpx signaling	COG2334	R	COG2334	Putative homoserine kinase type II (protein kinase fold)	YP_004187253.1
VVMO6_00029	24.1	27.99	24.58	27.25	1.16	0.45	1.02	0.79	1.13	0.04	-1.14	0.52	type cbb3 cytochrome oxidase biogenesis protein CcoG	COG0348	C	NapH	Polyferredoxin	YP_004187254.1
VVMO6_00030	344.28	317.26	354.02	323.81	-1.09	0.66	1.03	0.88	-1.06	0.82	1.12	0.36	protein YihD	COG3084	S	COG3084	Uncharacterized protein conserved in bacteria	YP_004187255.1
VVMO6_00031	4810.62	9269.89	8449.56	9502.4	1.93	0.03	1.76	0.02	1.98	0.02	-1.1	0.48	hypothetical protein					YP_004187256.1
VVMO6_00032	64.45	87.46	87.45	89.32	1.36	0.29	1.36	0.05	1.39	0.05	-1	1	hypothetical protein	COG4326	R	Spo0M	Sporulation control protein	YP_004187257.1
VVMO6_00033	280.16	173.52	169.06	163.66	-1.61	0.01	-1.66	0.08	-1.71	0.00768	-1.03	0.91	hemolysin III	COG1272	R	COG1272	Predicted membrane protein, hemolysin III homolog	YP_004187258.1
VVMO6_00034	68.42	37.65	35.67	37.78	-1.82	0.00318	-1.92	0.000728	-1.81	0.04	-1.06	0.35	potassium uptake protein TrkH	COG0168	P	TrkG	Trk-type K+ transport systems, membrane components	YP_004187259.1
VVMO6_00035	101.89	82.74	82.62	77.84	-1.23	0.01	-1.23	0.00469	-1.31	0.1	-1	0.95	Trk system potassium uptake protein TrkA	COG0569	P	TrkA	K+ transport systems, NAD-binding component	YP_004187260.1
VVMO6_00036	114.35	92.04	101.62	87.65	-1.24	0.19	-1.13	0.35	-1.3	0.22	1.1	0.5	ribosomal RNA small subunit methyltransferase B	COG0144	J	Sun	tRNA and rRNA cytosine-C5-methylases	YP_004187261.1
VVMO6_00037	126.29	129.12	141.14	133.79	1.02	0.67	1.12	0.07	1.06	0.58	1.09	0.15	methionyl-tRNA formyltransferase	COG0223	J	Fmt	Methionyl-tRNA formyltransferase	YP_004187262.1
VVMO6_00038	244.65	297.71	287.15	312.27	1.22	0.2	1.17	0.22	1.28	0.3	-1.04	0.78	peptide deformylase	COG0242	J	Def	N-formylmethionyl-tRNA deformylase	YP_004187263.1
VVMO6_00039	13.95	17.45	18.06	19.9	1.25	0.02	1.29	0.11	1.43	0.03	1.04	0.73	hypothetical protein	COG1652	S	XkdP	Uncharacterized protein containing LysM domain	YP_004187264.1
VVMO6_00040	17.22	18.56	20.89	22.03	1.08	0.48	1.21	0.37	1.28	0.08	1.13	0.51	Rossmann fold nucleotide-binding protein Smf possibly involved in DNA uptake	COG0758	LU	Smf	Predicted Rossmann fold nucleotide-binding protein involved in DNA uptake	YP_004187265.1
VVMO6_00041	157.26	179.44	178.51	178.97	1.14	0.03	1.14	0.07	1.14	0.16	-1.01	0.88	hypothetical protein	COG2922	S	Smg	Uncharacterized protein conserved in bacteria	YP_004187266.1
VVMO6_00042	176.77	169.19	149.26	154.93	-1.04	0.78	-1.18	0.33	-1.14	0.44	-1.13	0.26	C-terminal Zn-finger domain of DNA topoisomerase I-like protein	COG0551	L	TopA	Zn-finger domain associated with topoisomerase type I	YP_004187267.1
VVMO6_00043	387.14	234.68	279.13	239.14	-1.65	0.02	-1.39	0.16	-1.62	0.02	1.19	0.48	phosphoribosylaminoimidazole carboxylase ATPase subunit	COG0026	F	PurK	Phosphoribosylaminoimidazole carboxylase (NCAIR synthetase)	YP_004187268.1
VVMO6_00044	599.89	341.09	355.32	284.21	-1.76	0.03	-1.69	0.09	-2.11	0.00478	1.04	0.88	phosphoribosylaminoimidazole carboxylase catalytic subunit	COG0041	F	PurE	Phosphoribosylcarboxyaminoimidazole (NCAIR) mutase	YP_004187269.1
VVMO6_00045	57.01	60.53	61.83	62.53	1.06	0.55	1.08	0.47	1.1	0.46	1.02	0.7	YrdC/Sua5 family protein, required for threonylcarbamoyladenosine (t(6)A) formation in tRNA	COG0009	J	SUA5	Putative translation factor (SUA5)	YP_004187270.1
VVMO6_00046	97.68	96.65	106.56	103.13	-1.01	0.9	1.09	0.41	1.06	0.63	1.1	0.27	coproporphyrinogen III oxidase	COG0408	H	HemF	Coproporphyrinogen III oxidase	YP_004187271.1
VVMO6_00047	164.36	198.4	189.47	188.92	1.21	0.02	1.15	0.04	1.15	0.26	-1.05	0.17	shikimate 5-dehydrogenase I alpha	COG0169	E	AroE	Shikimate 5-dehydrogenase	YP_004187272.1
VVMO6_00048	92.2	109.73	102.5	112.8	1.19	0.08	1.11	0.05	1.22	0.11	-1.07	0.29	hypothetical protein					YP_004187273.1
VVMO6_00049	42.18	40.55	35.83	41.17	-1.04	0.5	-1.18	0.09	-1.02	0.88	-1.13	0.00271	carbonic anhydrase family 3	COG0663	R	PaaY	Carbonic anhydrases/acetyltransferases, isoleucine patch superfamily	YP_004187274.1
VVMO6_00050	1.3	1.24	3.44	1.61	-1.04	0.94	2.65	0.06	1.24	0.66	2.76	0.00915	transposase-like protein	COG3335	L	COG3335	Transposase and inactivated derivatives	YP_004187275.1
VVMO6_00051	0	0	0	0	1	1	1	1	1	1	1	1	transposase-like protein					YP_004187276.1
VVMO6_00052	0	0	0	0	1	1	1	1	1	1	1	1	transposase-like protein	COG3415	L	COG3415	Transposase and inactivated derivatives	YP_004187277.1
VVMO6_00053	31.19	27.14	24.43	24	-1.15	0.49	-1.28	0.29	-1.3	0.27	-1.11	0.17	HTH-type transcriptional regulator IlvY	COG0583	K	LysR	Transcriptional regulator	YP_004187278.1
VVMO6_00054	273.03	242.35	336.77	286.18	-1.13	0.65	1.23	0.35	1.05	0.84	1.39	0.07	ketol-acid reductoisomerase	COG0059	EH	IlvC	Ketol-acid reductoisomerase	YP_004187279.1
VVMO6_00055	60.76	67.89	76.16	70.21	1.12	0.63	1.25	0.16	1.16	0.68	1.12	0.54	hypothetical protein	COG2960	S	COG2960	Uncharacterized protein conserved in bacteria	YP_004187280.1
VVMO6_00056	214.79	174.93	196.29	207.96	-1.23	0.41	-1.09	0.73	-1.03	0.93	1.12	0.64	RND multidrug efflux transporter; Acriflavin resistance protein	COG0841	V	AcrB	Cation/multidrug efflux pump	YP_004187281.1
VVMO6_00057	370.18	322.97	380.31	419.84	-1.15	0.56	1.03	0.91	1.13	0.55	1.18	0.29	Co/Zn/Cd efflux system membrane fusion protein	COG0845	M	AcrA	Membrane-fusion protein	YP_004187282.1
VVMO6_00058	400.87	344.07	394.42	410.52	-1.17	0.18	-1.02	0.87	1.02	0.91	1.15	0.15	TetR family transcriptional regulator	COG1309	K	AcrR	Transcriptional regulator	YP_004187283.1
VVMO6_00059	82.08	77.83	83.58	79.37	-1.05	0.77	1.02	0.94	-1.03	0.81	1.07	0.8	ATP-dependent DNA helicase Rep	COG0210	L	UvrD	Superfamily I DNA and RNA helicases	YP_004187284.1
VVMO6_00060	223.15	183.35	195.77	186.84	-1.22	0.06	-1.14	0.37	-1.19	0.05	1.07	0.64	cytochrome c5	COG3245	C	CycB	Cytochrome c5	YP_004187285.1
VVMO6_00061	4.98	4.17	4.81	6.98	-1.19	0.46	-1.03	0.89	1.4	0.5	1.15	0.6	hypothetical protein					YP_004187286.1
VVMO6_00062	529.5	681.24	605.14	696.22	1.29	0.14	1.14	0.43	1.31	0.31	-1.13	0.52	peptide ABC transporter ATP-binding protein	COG1123	R	COG1123	ATPase components of various ABC-type transport systems, contain duplicated ATPase	YP_004187287.1
VVMO6_00063	1091.65	1124.86	1197.95	1246.51	1.03	0.84	1.1	0.75	1.14	0.69	1.06	0.84	peptide ABC transporter substrate-binding component	COG0747	E	DdpA	ABC-type dipeptide transport system, periplasmic component	YP_004187288.1
VVMO6_00064	422.63	373.27	380.12	419.12	-1.13	0.31	-1.11	0.58	-1.01	0.99	1.02	0.93	peptide ABC transporter permease	COG0601	EP	DppB	ABC-type dipeptide/oligopeptide/nickel transport systems, permease components	YP_004187289.1
VVMO6_00065	449.27	334.62	354.58	374.55	-1.34	0.13	-1.27	0.33	-1.2	0.71	1.06	0.83	dipeptide transporter permease DppC	COG1173	EP	DppC	ABC-type dipeptide/oligopeptide/nickel transport systems, permease components	YP_004187290.1
VVMO6_00066	135.9	129.83	121.3	117.51	-1.05	0.68	-1.12	0.44	-1.16	0.34	-1.07	0.71	hypothetical protein					YP_004187291.1
VVMO6_00067	19.14	21.58	18.64	19.33	1.13	0.46	-1.03	0.83	1.01	0.97	-1.16	0.25	hypothetical protein					YP_004187292.1
VVMO6_00068	8.34	11.23	11.17	13.41	1.35	0.01	1.34	0.14	1.61	0.01	-1.01	0.96	hypothetical protein					YP_004187293.1
VVMO6_00069	28.53	19.47	22.12	21.96	-1.47	0.00783	-1.29	0.23	-1.3	0.07	1.14	0.55	hypothetical protein					YP_004187294.1
VVMO6_00291	21.3	125.14	89.03	154.81	5.87	0.02	4.18	0.000679	7.27	0.000555	-1.41	0.12	hypothetical protein					YP_004187516.1
VVMO6_00071	27.13	15.97	14.82	14.12	-1.7	0.00424	-1.83	0.00806	-1.92	0.02	-1.08	0.3	chromosome segregation ATPase					YP_004187296.1
VVMO6_00072	54.39	34.97	30.71	31.52	-1.56	0.07	-1.77	0.06	-1.73	0.04	-1.14	0.51	serine/threonine protein kinase	COG0515	RTKL	SPS1	Serine/threonine protein kinase	YP_004187297.1
VVMO6_00073	9.32	15.51	14.4	17.48	1.66	0.15	1.54	0.23	1.87	0.16	-1.08	0.64	chromosome segregation ATPase	COG0497	L	RecN	ATPase involved in DNA repair	YP_004187298.1
VVMO6_00074	14.44	26.99	25.37	27.31	1.87	0.02	1.76	0.00673	1.89	0.11	-1.06	0.38	response regulator	COG2204	T	AtoC	Response regulator containing CheY-like receiver, AAA-type ATPase, and DNA-binding domains	YP_004187299.1
VVMO6_00075	18.26	15.17	17.73	15.66	-1.2	0.2	-1.03	0.71	-1.17	0.47	1.17	0.33	gluconate utilization system Gnt-I transcriptional repressor	COG1609	K	PurR	Transcriptional regulators	YP_004187300.1
VVMO6_00076	6.9	5.45	6.12	5.47	-1.27	0.04	-1.13	0.42	-1.26	0.23	1.12	0.45	phosphogluconate dehydratase	COG0129	EG	IlvD	Dihydroxyacid dehydratase/phosphogluconate dehydratase	YP_004187301.1
VVMO6_00077	3.27	4.14	3.63	5.15	1.27	0.52	1.11	0.81	1.57	0.33	-1.14	0.76	gluconokinase	COG3265	G	GntK	Gluconate kinase	YP_004187302.1
VVMO6_00078	4.49	5.65	5.94	5.36	1.26	0.28	1.32	0.13	1.2	0.00182	1.05	0.8	low-affinity gluconate/H+ symporter GntU	COG2610	GE	GntT	H+/gluconate symporter and related permeases	YP_004187303.1
VVMO6_00079	24.89	30.89	36.25	32.42	1.24	0.1	1.46	0.07	1.3	0.18	1.17	0.24	4-hydroxy-2-ketovalerate aldolase	COG0800	G	Eda	2-keto-3-deoxy-6-phosphogluconate aldolase	YP_004187304.1
VVMO6_00080	9.72	8.71	9.27	6.15	-1.12	0.29	-1.05	0.77	-1.58	0.1	1.06	0.72	membrane protein					YP_004187305.1
VVMO6_00081	12.61	9.97	10.94	13.27	-1.26	0.17	-1.15	0.36	1.05	0.79	1.1	0.3	hypothetical protein					YP_004187306.1
VVMO6_00082	147.78	175.87	193.2	202.93	1.19	0.19	1.31	0.09	1.37	0.11	1.1	0.36	glutathione reductase	COG1249	C	Lpd	Pyruvate/2-oxoglutarate dehydrogenase complex, dihydrolipoamide dehydrogenase (E3) component, and related enzymes	YP_004187307.1
VVMO6_00083	132.64	150.4	159.19	161.19	1.13	0.25	1.2	0.31	1.22	0.3	1.06	0.73	DNA catabolism protein	COG2961	R	ComJ	Protein involved in catabolism of external DNA	YP_004187308.1
VVMO6_00084	128.51	154.16	156.08	150.48	1.2	0.22	1.21	0.21	1.17	0.58	1.01	0.86	oligopeptidase A	COG0339	E	Dcp	Zn-dependent oligopeptidases	YP_004187309.1
VVMO6_00085	28.9	39.97	42.56	48.08	1.38	0.07	1.47	0.03	1.66	0.18	1.06	0.36	AsnC family transcriptional regulator	COG1522	K	Lrp	Transcriptional regulators	YP_004187310.1
VVMO6_00086	36.63	34.84	39.74	36.84	-1.05	0.47	1.09	0.33	1.01	0.93	1.14	0.15	sensory box/GGDEF family protein	COG2200	T	Rtn	FOG: EAL domain	YP_004187312.1
VVMO6_00087	3.54	2.7	3.71	1.02	-1.31	0.6	1.05	0.87	-3.47	0.11	1.37	0.44	hypothetical protein					YP_004187311.1
VVMO6_00088	84.61	84.99	87.32	89.64	1	0.97	1.03	0.77	1.06	0.71	1.03	0.87	SAM-dependent methyltransferase					YP_004187313.1
VVMO6_03349	212.22	25	50.36	26.16	-8.49	0.04	-4.21	0.06	-8.11	0.04	2.01	0.24	capsular polysaccharide synthesis enzyme CpsC polysaccharide export	COG1596	M	Wza	Periplasmic protein involved in polysaccharide export	YP_004190574.1
VVMO6_00090	201.13	201.32	155.11	169.15	1	1	-1.3	0.28	-1.19	0.47	-1.3	0.23	acetate efflux pump MadN	COG0697	GER	RhaT	Permeases of the drug/metabolite transporter (DMT) superfamily	YP_004187315.1
VVMO6_00091	70.53	131.55	104.24	113.37	1.87	0.08	1.48	0.09	1.61	0.03	-1.26	0.29	universal stress protein A	COG0589	T	UspA	Universal stress protein UspA and related nucleotide-binding proteins	YP_004187316.1
VVMO6_00092	304.62	331.14	337.79	331.69	1.09	0.59	1.11	0.24	1.09	0.1	1.02	0.9	ferritin-like protein 2	COG1528	P	Ftn	Ferritin-like protein	YP_004187317.1
VVMO6_00093	247.72	300.86	284.01	286	1.21	0.08	1.15	0.33	1.15	0.21	-1.06	0.65	universal stress protein B					YP_004187318.1
VVMO6_00094	31.75	25.7	28.38	27.07	-1.24	0.1	-1.12	0.47	-1.17	0.52	1.1	0.56	NAD(FAD)-utilizing dehydrogenase	COG2081	R	COG2081	Predicted flavoproteins	YP_004187319.1
VVMO6_00095	184.18	139.44	135.15	117.67	-1.32	0.18	-1.36	0.24	-1.57	0.2	-1.03	0.89	HemY-like protein	COG3071	H	HemY	Uncharacterized enzyme of heme biosynthesis	YP_004187320.1
VVMO6_00096	158.99	137.28	134.25	125.46	-1.16	0.21	-1.18	0.22	-1.27	0.17	-1.02	0.76	HemX-like protein	COG2959	H	HemX	Uncharacterized enzyme of heme biosynthesis	YP_004187321.1
VVMO6_00097	140.41	139.44	123.01	126.43	-1.01	0.96	-1.14	0.41	-1.11	0.49	-1.13	0.00565	uroporphyrinogen-III synthase	COG1587	H	HemD	Uroporphyrinogen-III synthase	YP_004187322.1
VVMO6_00098	177.08	146.53	136.49	152.71	-1.21	0.13	-1.3	0.07	-1.16	0.17	-1.07	0.47	porphobilinogen deaminase	COG0181	H	HemC	Porphobilinogen deaminase	YP_004187323.1
VVMO6_00099	823.46	761.74	809.15	741.05	-1.08	0.55	-1.02	0.64	-1.11	0.16	1.06	0.64	adenylate cyclase	COG3072	F	CyaA	Adenylate cyclase	YP_004187324.1
VVMO6_00100	65.01	66.41	76.91	77.84	1.02	0.84	1.18	0.27	1.2	0.53	1.16	0.34	frataxin-like CyaY	COG1965	P	CyaY	Protein implicated in iron transport, frataxin homolog	YP_004187325.1
VVMO6_00101	80.12	87.11	96.42	94.9	1.09	0.25	1.2	0.14	1.18	0.21	1.11	0.24	lipoprotein L					YP_004187326.1
VVMO6_00102	536.85	578.74	602.91	611.74	1.08	0.25	1.12	0.16	1.14	0.19	1.04	0.41	diaminopimelate decarboxylase	COG0019	E	LysA	Diaminopimelate decarboxylase	YP_004187327.1
VVMO6_00103	486.05	426.73	477.11	450.35	-1.14	0.26	-1.02	0.87	-1.08	0.75	1.12	0.31	diaminopimelate epimerase	COG0253	E	DapF	Diaminopimelate epimerase	YP_004187328.1
VVMO6_00104	441.6	322.69	341.2	296.98	-1.37	0.02	-1.29	0.14	-1.49	0.24	1.06	0.68	hypothetical protein	COG3159	S	COG3159	Uncharacterized protein conserved in bacteria	YP_004187329.1
VVMO6_00105	268.82	144.27	153.37	137.83	-1.86	0.02	-1.75	0.03	-1.95	0.15	1.06	0.53	tyrosine recombinase XerC	COG4973	L	XerC	Site-specific recombinase XerC	YP_004187330.1
VVMO6_00106	161.82	90.99	88.64	80.67	-1.78	0.00617	-1.83	0.00895	-2.01	0.1	-1.03	0.77	2-haloalkanoic acid dehalogenase	COG1011	R	COG1011	Predicted hydrolase (HAD superfamily)	YP_004187331.1
VVMO6_00107	34.45	34.75	31.21	33.02	1.01	0.96	-1.1	0.2	-1.04	0.85	-1.11	0.54	sensory box/GGDEF family protein	COG2200	T	Rtn	FOG: EAL domain	YP_004187332.1
VVMO6_00108	28.97	32.53	31.47	36.26	1.12	0.33	1.09	0.59	1.25	0.38	-1.03	0.77	hypothetical protein	COG3148	S	COG3148	Uncharacterized conserved protein	YP_004187333.1
VVMO6_00109	39.94	38.1	41.11	36.37	-1.05	0.78	1.03	0.73	-1.1	0.35	1.08	0.68	hypothetical protein	COG3650	S	COG3650	Predicted membrane protein	YP_004187334.1
VVMO6_00110	71.36	99.71	91.69	99.82	1.4	0.02	1.28	0.00229	1.4	0.18	-1.09	0.21	hypothetical protein	COG2947	S	COG2947	Uncharacterized conserved protein	YP_004187335.1
VVMO6_00111	226.32	300.58	338.99	351.9	1.33	0.13	1.5	0.39	1.55	0.18	1.13	0.76	cof protein HD superfamily hydrolase	COG0561	R	Cof	Predicted hydrolases of the HAD superfamily	YP_004187336.1
VVMO6_00112	53.2	62.5	63.26	68.11	1.17	0.08	1.19	0.1	1.28	0.05	1.01	0.84	lysophospholipase L2	COG2267	I	PldB	Lysophospholipase	YP_004187337.1
VVMO6_00113	136.64	259.9	214.96	238.7	1.9	0.00315	1.57	0.00829	1.75	0.00838	-1.21	0.02	homoserine/homoserine lactone efflux protein	COG1280	E	RhtB	Putative threonine efflux protein	YP_004187338.1
VVMO6_00114	127.13	200.84	196.03	194.94	1.58	0.11	1.54	0.11	1.53	0.09	-1.02	0.9	signal transduction protein	COG3434	T	COG3434	Predicted signal transduction protein containing EAL and modified HD-GYP domains	YP_004187339.1
VVMO6_00115	6.26	7.44	11.45	10.56	1.19	0.6	1.83	0.06	1.69	0.25	1.54	0.18	ArsR family transcriptional regulator	COG0640	K	ArsR	Predicted transcriptional regulators	YP_004187340.1
VVMO6_00116	28.6	30.99	36.46	32.72	1.08	0.66	1.27	0.4	1.14	0.37	1.18	0.53	NAD-dependent glyceraldehyde-3-phosphate dehydrogenase	COG0057	G	GapA	Glyceraldehyde-3-phosphate dehydrogenase/erythrose-4-phosphate dehydrogenase	YP_004187341.1
VVMO6_00117	33.5	31.96	33.66	32.97	-1.05	0.25	1	0.98	-1.02	0.87	1.05	0.78	protein-tyrosine phosphatase	COG2453	T	CDC14	Predicted protein-tyrosine phosphatase	YP_004187342.1
VVMO6_00118	32.55	23.07	25.88	25.5	-1.41	0.06	-1.26	0.15	-1.28	0.33	1.12	0.49	major facilitator superfamily permease	COG2814	G	AraJ	Arabinose efflux permease	YP_004187343.1
VVMO6_00119	36.47	33.09	31.24	35.18	-1.1	0.66	-1.17	0.26	-1.04	0.83	-1.06	0.82	inner membrane protein	COG3274	S	COG3274	Uncharacterized protein conserved in bacteria	YP_004187344.1
VVMO6_00120	47.09	43.9	40.93	45.69	-1.07	0.51	-1.15	0.46	-1.03	0.92	-1.07	0.72	hypothetical protein					YP_004187345.1
VVMO6_00121	105.01	87.67	49.43	52.2	-1.2	0.75	-2.12	0.23	-2.01	0.24	-1.77	0.4	hypothetical protein					YP_004187346.1
VVMO6_00122	4.27	3.29	3.21	1.5	-1.3	0.47	-1.33	0.61	-2.85	0.13	-1.02	0.96	hypothetical protein					YP_004187347.1
VVMO6_00123	33.12	29.45	24.36	27.56	-1.12	0.4	-1.36	0.04	-1.2	0.02	-1.21	0.32	hypothetical protein	COG3714	S	COG3714	Predicted membrane protein	YP_004187348.1
VVMO6_00124	31.98	28.18	33.36	20.13	-1.13	0.2	1.04	0.38	-1.59	0.00832	1.18	0.13	hypothetical protein					YP_004187349.1
VVMO6_00125	41.4	35.05	33.41	33.41	-1.18	0.02	-1.24	0.02	-1.24	0.14	-1.05	0.34	multiple antibiotic resistance protein MarC	COG2095	U	MarC	Multiple antibiotic transporter	YP_004187350.1
VVMO6_00126	62.98	59.13	60.23	61.45	-1.06	0.42	-1.05	0.75	-1.02	0.85	1.02	0.91	hypothetical protein	COG3776	S	COG3776	Predicted membrane protein	YP_004187351.1
VVMO6_00127	115.85	105.14	97.82	99.04	-1.1	0.51	-1.18	0.22	-1.17	0.37	-1.07	0.68	methyltransferase	COG0742	L	COG0742	N6-adenine-specific methylase	YP_004187352.1
VVMO6_00128	72.99	67.31	72.81	64.33	-1.08	0.54	-1	0.98	-1.13	0.54	1.08	0.62	signal recognition particle receptor protein FtsY subunit alpha	COG0552	U	FtsY	Signal recognition particle GTPase	YP_004187353.1
VVMO6_00129	86.54	88.16	98.56	85.84	1.02	0.8	1.14	0.2	-1.01	0.92	1.12	0.33	cell division transporter, ATP-binding protein FtsE	COG2884	D	FtsE	Predicted ATPase involved in cell division	YP_004187354.1
VVMO6_00130	120.2	113.49	122.5	115.06	-1.06	0.3	1.02	0.68	-1.04	0.61	1.08	0.00822	cell division protein FtsX	COG2177	D	FtsX	Cell division protein	YP_004187355.1
VVMO6_00131	892.17	920.11	934.6	991.47	1.03	0.45	1.05	0.09	1.11	0.21	1.02	0.64	RNA polymerase sigma factor RpoH	COG0568	K	RpoD	DNA-directed RNA polymerase, sigma subunit (sigma70/sigma32)	YP_004187356.1
VVMO6_00132	10.07	7.88	6.31	8.69	-1.28	0.24	-1.6	0.07	-1.16	0.62	-1.25	0.24	hypothetical protein					YP_004187357.1
VVMO6_00133	126.7	193.61	193.91	205.65	1.53	0.08	1.53	0.16	1.62	0.27	1	0.99	thiosulfate sulfurtransferase GlpE	COG0607	P	PspE	Rhodanese-related sulfurtransferase	YP_004187358.1
VVMO6_00134	188.45	213.07	227.21	225.23	1.13	0.42	1.21	0.25	1.2	0.46	1.07	0.69	GlpG protein (membrane protein of glp regulon)	COG0705	R	GlpG	Uncharacterized membrane protein (homolog of Drosophila rhomboid)	YP_004187359.1
VVMO6_00135	463.93	446.51	425.27	425.73	-1.04	0.51	-1.09	0.15	-1.09	0.34	-1.05	0.5	flagellar biosynthesis protein FliL	COG1580	N	FliL	Flagellar basal body-associated protein	YP_004187360.1
VVMO6_00136	71.3	61.28	67.12	65.06	-1.16	0.08	-1.06	0.71	-1.1	0.66	1.1	0.61	chorismate--pyruvate lyase	COG3161	H	UbiC	4-hydroxybenzoate synthetase (chorismate lyase)	YP_004187361.1
VVMO6_00137	65.3	58.38	59.16	59.83	-1.12	0.46	-1.1	0.47	-1.09	0.41	1.01	0.94	4-hydroxybenzoate polyprenyltransferase	COG0382	H	UbiA	4-hydroxybenzoate polyprenyltransferase and related prenyltransferases	YP_004187362.1
VVMO6_00138	124.35	102.76	123.35	118.49	-1.21	0.27	-1.01	0.95	-1.05	0.74	1.2	0.1	hypothetical protein					YP_004187363.1
VVMO6_00139	162.29	167.34	173.89	189.5	1.03	0.88	1.07	0.72	1.17	0.44	1.04	0.63	glycerol-3-phosphate acyltransferase	COG2937	I	PlsB	Glycerol-3-phosphate O-acyltransferase	YP_004187364.1
VVMO6_00140	292.71	172.62	169.49	169.27	-1.7	0.02	-1.73	0.00707	-1.73	0.02	-1.02	0.89	SOS-response repressor and protease LexA	COG1974	KT	LexA	SOS-response transcriptional repressors (RecA-mediated autopeptidases)	YP_004187365.1
VVMO6_00141	502.51	940.63	1020.75	953.68	1.87	0.19	2.03	0.17	1.9	0.24	1.09	0.78	O-methyltransferase-related protein	COG3315	Q	COG3315	O-Methyltransferase involved in polyketide biosynthesis	YP_004187366.1
VVMO6_00142	180.52	189.84	173.77	179.01	1.05	0.71	-1.04	0.8	-1.01	0.95	-1.09	0.28	soluble pyridine nucleotide transhydrogenase	COG1249	C	Lpd	Pyruvate/2-oxoglutarate dehydrogenase complex, dihydrolipoamide dehydrogenase (E3) component, and related enzymes	YP_004187367.1
VVMO6_00143	104.6	118.43	111.01	114.77	1.13	0.09	1.06	0.06	1.1	0.22	-1.07	0.22	unsaturated fatty acid biosynthesis repressor FabR, TetR family	COG1309	K	AcrR	Transcriptional regulator	YP_004187368.1
VVMO6_00144	131.3	152.67	150.37	154.81	1.16	0.2	1.15	0.22	1.18	0.16	-1.02	0.68	ATPase					YP_004187369.1
VVMO6_00145	107.72	112.95	110.22	117.36	1.05	0.82	1.02	0.93	1.09	0.79	-1.02	0.88	tRNA (Uracil54-C5-)-methyltransferase	COG2265	J	TrmA	SAM-dependent methyltransferases related to tRNA (uracil-5-)-methyltransferase	YP_004187370.1
VVMO6_00146	88.67	48.41	56.9	53.93	-1.83	0.11	-1.56	0.22	-1.64	0.15	1.18	0.48	outer membrane vitamin B12 receptor BtuB	COG4206	H	BtuB	Outer membrane cobalamin receptor protein	YP_004187371.1
VVMO6_00147	40.64	20.73	21.6	21.83	-1.96	0.18	-1.88	0.22	-1.86	0.21	1.04	0.88	hypothetical protein	COG2102	R	COG2102	Predicted ATPases of PP-loop superfamily	YP_004187372.1
VVMO6_00148	176.28	143.9	133.64	150.23	-1.22	0.16	-1.32	0.18	-1.17	0.46	-1.08	0.68	glutamate racemase	COG0796	M	MurI	Glutamate racemase	YP_004187373.1
VVMO6_00149	74.98	64.63	60.5	62.16	-1.16	0.2	-1.24	0.13	-1.21	0.14	-1.07	0.29	RNA-binding protein	COG0724	R	COG0724	RNA-binding proteins (RRM domain)	YP_004187374.1
VVMO6_00150	5.45	5.49	6.5	5.91	1.01	0.98	1.19	0.48	1.09	0.77	1.18	0.33	transposase-like protein	COG3335	L	COG3335	Transposase and inactivated derivatives	YP_004187375.1
VVMO6_00151	2.31	1.68	0.85	1.16	-1.38	0.7	-2.74	0.43	-1.99	0.53	-1.98	0.23	transposase-like protein	COG3415	L	COG3415	Transposase and inactivated derivatives	YP_004187376.1
VVMO6_00152	105.2	127.5	120.13	127.11	1.21	0.17	1.14	0.36	1.21	0.38	-1.06	0.41	CDP-diacylglycerol--serineO-phosphatidyltransferase	COG1502	I	Cls	Phosphatidylserine/phosphatidylglycerophosphate/cardiolipin synthases and related enzymes	YP_004187377.1
VVMO6_00153	18.13	26.65	28.17	29.11	1.47	0.05	1.55	0.18	1.61	0.1	1.06	0.77	acyltransferase	COG1246	E	ArgA	N-acetylglutamate synthase and related acetyltransferases	YP_004187378.1
VVMO6_00154	100.13	102.06	104.96	97.06	1.02	0.69	1.05	0.43	-1.03	0.66	1.03	0.35	UDP-N-acetylenolpyruvoylglucosamine reductase	COG0812	M	MurB	UDP-N-acetylmuramate dehydrogenase	YP_004187379.1
VVMO6_00155	115.84	125.34	122.4	128.98	1.08	0.65	1.06	0.63	1.11	0.24	-1.02	0.88	biotin-protein ligase/Biotin operon repressor	COG0340	H	BirA	Biotin-(acetyl-CoA carboxylase) ligase	YP_004187380.1
VVMO6_00156	248.93	284.67	243.73	294.42	1.14	0.31	-1.02	0.87	1.18	0.48	-1.17	0.06	pantothenate kinase	COG1072	H	CoaA	Panthothenate kinase	YP_004187381.1
VVMO6_00157	144.34	118.64	151.59	143.42	-1.22	0.06	1.05	0.69	-1.01	0.92	1.28	0.15	translation elongation factor Tu	COG0050	J	TufB	GTPases - translation elongation factors	YP_004187382.1
VVMO6_00158	496.31	388.93	432.61	398.16	-1.28	0.00152	-1.15	0.00434	-1.25	0.18	1.11	0.000472	preprotein translocase subunit SecE	COG0690	U	SecE	Preprotein translocase subunit SecE	YP_004187383.1
VVMO6_00159	964.59	808.57	844.71	780.16	-1.19	0.08	-1.14	0.01	-1.24	0.08	1.04	0.51	transcription antitermination protein NusG	COG0250	K	NusG	Transcription antiterminator	YP_004187384.1
VVMO6_00160	3085.43	2167.69	2432.07	2398.9	-1.42	0.04	-1.27	0.19	-1.29	0.06	1.12	0.55	50S ribosomal protein L11p	COG0080	J	RplK	Ribosomal protein L11	YP_004187385.1
VVMO6_00161	3877.27	3007.77	3497.21	3295.43	-1.29	0.07	-1.11	0.43	-1.18	0.22	1.16	0.35	50S ribosomal protein L1p	COG0081	J	RplA	Ribosomal protein L1	YP_004187386.1
VVMO6_00162	3320.57	2334.71	2776.19	2509.32	-1.42	0.01	-1.2	0.11	-1.32	0.1	1.19	0.13	50S ribosomal protein L10p	COG0244	J	RplJ	Ribosomal protein L10	YP_004187387.1
VVMO6_00163	4006.86	3036.98	3466.82	3109.17	-1.32	0.03	-1.16	0.11	-1.29	0.29	1.14	0.12	50S ribosomal protein L7/L12	COG0222	J	RplL	Ribosomal protein L7/L12	YP_004187388.1
VVMO6_00164	1174.62	692.19	727.28	726.94	-1.7	0.04	-1.62	0.04	-1.62	0.14	1.05	0.35	DNA-directed RNA polymerase subunit beta	COG0085	K	RpoB	DNA-directed RNA polymerase, beta subunit/140 kD subunit	YP_004187389.1
VVMO6_00165	1638.87	894.81	962.9	981.38	-1.83	0.16	-1.7	0.22	-1.67	0.27	1.08	0.83	DNA-directed RNA polymerase subunit beta'	COG0086	K	RpoC	DNA-directed RNA polymerase, beta' subunit/160 kD subunit	YP_004187390.1
VVMO6_00166	285.85	434.58	388.31	423.63	1.52	0.04	1.36	0.03	1.48	0.15	-1.12	0.32	regulator of sigma D	COG3160	K	Rsd	Regulator of sigma D	YP_004187391.1
VVMO6_00167	36.05	35.05	39.09	39.37	-1.03	0.65	1.08	0.17	1.09	0.57	1.12	0.22	NADH pyrophosphatase	COG2816	L	NPY1	NTP pyrophosphohydrolases containing a Zn-finger, probably nucleic-acid-binding	YP_004187392.1
VVMO6_00168	59.86	48.27	53.79	52.59	-1.24	0.19	-1.11	0.45	-1.14	0.34	1.11	0.21	hypothetical protein					YP_004187393.1
VVMO6_00169	35.92	26.77	26.33	25.59	-1.34	0.01	-1.36	0.00708	-1.4	0.00536	-1.02	0.73	hypothetical protein					YP_004187394.1
VVMO6_00170	193.79	221.56	234.94	239.79	1.14	0.17	1.21	0.27	1.24	0.18	1.06	0.64	uroporphyrinogen III decarboxylase	COG0407	H	HemE	Uroporphyrinogen-III decarboxylase	YP_004187395.1
VVMO6_00171	59.32	73.31	72.67	75.73	1.24	0.24	1.23	0.25	1.28	0.28	-1.01	0.79	hypothetical protein	COG1573	L	COG1573	Uracil-DNA glycosylase	YP_004187396.1
VVMO6_00172	75.11	95.18	96.3	96.87	1.27	0.1	1.28	0.14	1.29	0.31	1.01	0.87	D-3-phosphoglycerate dehydrogenase	COG0111	HE	SerA	Phosphoglycerate dehydrogenase and related dehydrogenases	YP_004187397.1
VVMO6_00173	201.25	229.24	245.83	258.02	1.14	0.53	1.22	0.21	1.28	0.4	1.07	0.62	hypothetical protein	COG3068	S	COG3068	Uncharacterized protein conserved in bacteria	YP_004187398.1
VVMO6_00174	56.53	48.54	49.29	52.4	-1.16	0.01	-1.15	0.00747	-1.08	0.00102	1.02	0.54	hypothetical protein	COG1253	R	TlyC	Hemolysins and related proteins containing CBS domains	YP_004187399.1
VVMO6_00175	438.69	506.55	514.44	496.26	1.15	0.56	1.17	0.5	1.13	0.12	1.02	0.96	DNA-binding protein HU-alpha	COG0776	L	HimA	Bacterial nucleoid DNA-binding protein	YP_004187400.1
VVMO6_00176	51.26	56.68	52.15	58.13	1.11	0.12	1.02	0.79	1.13	0.15	-1.09	0.25	peptidyl-prolyl cis-trans isomerase					YP_004187401.1
VVMO6_00177	430.74	244.53	313.29	293.34	-1.76	0.03	-1.37	0.33	-1.47	0.04	1.28	0.55	phosphoribosylamine--glycine ligase	COG0151	F	PurD	Phosphoribosylamine-glycine ligase	YP_004187402.1
VVMO6_00178	550.97	326.06	403.89	322.87	-1.69	0.06	-1.36	0.38	-1.71	0.06	1.24	0.61	IMPcyclohydrolase/Phosphoribosylaminoimidazolecarboxamideformyltransferase	COG0138	F	PurH	AICAR transformylase/IMP cyclohydrolase PurH (only IMP cyclohydrolase domain in Aful)	YP_004187403.1
VVMO6_00179	54.61	53.64	55.94	53.75	-1.02	0.89	1.02	0.91	-1.02	0.9	1.04	0.83	HTH-type transcriptional regulator ZntR	COG0789	K	SoxR	Predicted transcriptional regulators	YP_004187404.1
VVMO6_00180	111.42	122.56	112.27	120	1.1	0.7	1.01	0.99	1.08	0.74	-1.09	0.83	methyl-accepting chemotaxis protein	COG0840	NT	Tar	Methyl-accepting chemotaxis protein	YP_004187405.1
VVMO6_00181	904.26	758.16	777.16	735.97	-1.19	0.59	-1.16	0.66	-1.23	0.47	1.03	0.95	DNA-binding protein Fis	COG2901	KL	Fis	Factor for inversion stimulation Fis, transcriptional activator	YP_004187406.1
VVMO6_00182	491.12	413.27	454.44	458.6	-1.19	0.6	-1.08	0.85	-1.07	0.88	1.1	0.82	tRNA dihydrouridine synthase B	COG0042	J	COG0042	tRNA-dihydrouridine synthase	YP_004187407.1
VVMO6_00183	84.38	71.7	88.41	86.32	-1.18	0.48	1.05	0.87	1.02	0.94	1.23	0.59	50S ribosomal protein L11 methyltransferase	COG2264	J	PrmA	Ribosomal protein L11 methylase	YP_004187408.1
VVMO6_00184	821.92	743.18	795.17	740.49	-1.11	0.45	-1.03	0.87	-1.11	0.51	1.07	0.7	biotin carboxylase of acetyl-CoA carboxylase	COG0439	I	AccC	Biotin carboxylase	YP_004187409.1
VVMO6_00185	740.39	806.77	869.33	752.45	1.09	0.6	1.17	0.54	1.02	0.94	1.08	0.71	biotin carboxyl carrier protein of acetyl-CoA carboxylase	COG0511	I	AccB	Biotin carboxyl carrier protein	YP_004187410.1
VVMO6_00186	616.22	646.18	650.24	555.3	1.05	0.6	1.06	0.82	-1.11	0.62	1.01	0.98	3-dehydroquinate dehydratase	COG0757	E	AroQ	3-dehydroquinate dehydratase II	YP_004187411.1
VVMO6_00187	2503.86	3801.82	2982.67	3103.98	1.52	0.34	1.19	0.78	1.24	0.34	-1.27	0.68	acetyl-coenzyme A synthetase	COG0365	I	Acs	Acyl-coenzyme A synthetases/AMP-(fatty) acid ligases	YP_004187412.1
VVMO6_00188	245.56	308.19	232.87	215.56	1.26	0.68	-1.05	0.94	-1.14	0.77	-1.32	0.69	DNA polymerase III subunit epsilon	COG0847	L	DnaQ	DNA polymerase III, epsilon subunit and related 3'-5' exonucleases	YP_004187413.1
VVMO6_00189	257.18	353.85	297.93	302.74	1.38	0.53	1.16	0.84	1.18	0.67	-1.19	0.8	signal-transduction protein	COG2905	T	COG2905	Predicted signal-transduction protein containing cAMP-binding and CBS domains	YP_004187414.1
VVMO6_00190	62.14	66.05	79.71	74.56	1.06	0.79	1.28	0.57	1.2	0.43	1.21	0.69	3-phenylpropionic acid transporter					YP_004187415.1
VVMO6_00191	16.84	16.09	18.06	16.59	-1.05	0.83	1.07	0.35	-1.01	0.93	1.12	0.61	sensor histidine kinase	COG0591	ER	PutP	Na+/proline symporter	YP_004187416.1
VVMO6_00192	24.31	19.43	20.25	19.18	-1.25	0.19	-1.2	0.26	-1.27	0.2	1.04	0.83	hypothetical protein					YP_004187417.1
VVMO6_00193	411.5	476.31	418.74	327.5	1.16	0.84	1.02	0.98	-1.26	0.73	-1.14	0.89	acetate permease ActP	COG4147	R	DhlC	Predicted symporter	YP_004187418.1
VVMO6_00194	258.63	255.96	247.89	212.7	-1.01	0.99	-1.04	0.94	-1.22	0.77	-1.03	0.97	hypothetical protein	COG4327	S	COG4327	Predicted membrane protein	YP_004187419.1
VVMO6_00195	52.34	41.08	42.61	45.08	-1.27	0.31	-1.23	0.2	-1.16	0.35	1.04	0.84	multiple antibiotic resistance protein marC	COG2095	U	MarC	Multiple antibiotic transporter	YP_004187420.1
VVMO6_00196	43.39	43.15	37.76	43.18	-1.01	0.95	-1.15	0.09	-1	0.97	-1.14	0.21	LuxR family transcriptional regulator	COG2197	TK	CitB	Response regulator containing a CheY-like receiver domain and an HTH DNA-binding domain	YP_004187421.1
VVMO6_00197	98.9	91.17	93.5	91.58	-1.08	0.44	-1.06	0.57	-1.08	0.45	1.03	0.45	cytochrome c-type biogenesis protein DsbD protein-disulfide reductase	COG4232	OC	COG4232	Thiol:disulfide interchange protein	YP_004187422.1
VVMO6_00198	38.88	41.82	44.13	40.79	1.08	0.8	1.14	0.56	1.05	0.83	1.06	0.87	C4-dicarboxylate transporter DcuA	COG2704	R	DcuB	Anaerobic C4-dicarboxylate transporter	YP_004187423.1
VVMO6_00199	136.95	258.91	197.11	253.12	1.89	0.08	1.44	0.22	1.85	0.04	-1.31	0.21	aspartate ammonia-lyase	COG1027	E	AspA	Aspartate ammonia-lyase	YP_004187424.1
VVMO6_00200	97.34	105.41	89.48	93.95	1.08	0.79	-1.09	0.74	-1.04	0.88	-1.18	0.49	FxsA protein	COG3030	R	FxsA	Protein affecting phage T7 exclusion by the F plasmid	YP_004187425.1
VVMO6_00201	1076.16	1802.29	1805.78	1737.34	1.67	0.31	1.68	0.21	1.61	0.34	1	0.99	tRNA (cytosine34-2'-O-)-methyltransferase	COG0219	J	CspR	Predicted rRNA methylase (SpoU class)	YP_004187426.1
VVMO6_00202	1651.99	4152.99	3793.81	3716.14	2.51	0.2	2.3	0.16	2.25	0.3	-1.09	0.82	manganese superoxide dismutase	COG0605	P	SodA	Superoxide dismutase	YP_004187427.1
VVMO6_00203	39.86	37.8	33.53	36.12	-1.05	0.52	-1.19	0.07	-1.1	0.64	-1.13	0.21	copper sensory histidine kinase CpxA	COG0642	T	BaeS	Signal transduction histidine kinase	YP_004187428.1
VVMO6_00204	63.82	63.53	64.12	68.91	-1	0.98	1	0.93	1.08	0.39	1.01	0.95	copper-sensing two-component system response regulator CpxR	COG0745	TK	OmpR	Response regulators consisting of a CheY-like receiver domain and a winged-helix DNA-binding domain	YP_004187429.1
VVMO6_00205	94.29	51.6	57.14	67.1	-1.83	0.2	-1.65	0.09	-1.41	0.35	1.11	0.82	p pilus assembly/Cpx signaling pathway, periplasmic inhibitor/zinc- resistance associated protein	COG3678	UNTP	CpxP	P pilus assembly/Cpx signaling pathway, periplasmic inhibitor/zinc-resistance associated protein	YP_004187430.1
VVMO6_00206	182.6	169.2	163.65	155.68	-1.08	0.49	-1.12	0.37	-1.17	0.26	-1.03	0.53	cobalt-zinc-cadmium resistance protein	COG0053	P	MMT1	Predicted Co/Zn/Cd cation transporters	YP_004187431.1
VVMO6_00207	940.89	906.95	860.74	856.49	-1.04	0.84	-1.09	0.67	-1.1	0.45	-1.05	0.82	6-phosphofructokinase	COG0205	G	PfkA	6-phosphofructokinase	YP_004187432.1
VVMO6_00208	51.64	44.06	40.3	39.63	-1.17	0.14	-1.28	0.14	-1.3	0.09	-1.09	0.48	Na+-driven multidrug efflux pump	COG0534	V	NorM	Na+-driven multidrug efflux pump	YP_004187433.1
VVMO6_00209	55.46	61.19	74.14	75.17	1.1	0.47	1.34	0.35	1.36	0.09	1.21	0.47	heat shock protein 60 family co-chaperone GroES	COG0234	O	GroS	Co-chaperonin GroES (HSP10)	YP_004187434.1
VVMO6_00210	113.33	131.33	149.29	154.02	1.16	0.39	1.32	0.19	1.36	0.14	1.14	0.15	heat shock protein 60 family chaperone GroEL	COG0459	O	GroL	Chaperonin GroEL (HSP60 family)	YP_004187435.1
VVMO6_00211	554.7	499.2	560.31	689.91	-1.11	0.82	1.01	0.98	1.24	0.59	1.12	0.77	hypothetical protein					YP_004187436.1
VVMO6_00212	87.72	68.65	65.78	66.07	-1.28	0.12	-1.33	0.1	-1.33	0.37	-1.04	0.44	membrane protein	COG1285	S	SapB	Uncharacterized membrane protein	YP_004187437.1
VVMO6_00213	92.77	94.75	85.92	92.55	1.02	0.43	-1.08	0.03	-1	0.92	-1.1	0.07	lysine 2,3-aminomutase	COG1509	E	KamA	Lysine 2,3-aminomutase	YP_004187438.1
VVMO6_00214	255.67	237.86	282.34	291.05	-1.07	0.57	1.1	0.62	1.14	0.75	1.19	0.37	translation elongation factor P	COG0231	J	Efp	Translation elongation factor P (EF-P)/translation initiation factor 5A (eIF-5A)	YP_004187439.1
VVMO6_03347	226.63	29.46	41.02	36.59	-7.69	0.05	-5.53	0.07	-6.19	0.06	1.39	0.62	glycosyltransferase	COG0438	M	RfaG	Glycosyltransferase	YP_004190572.1
VVMO6_00216	55.69	86.15	84.98	76.36	1.55	0.41	1.53	0.16	1.37	0.14	-1.01	0.97	fumarate reductase subunit D	COG3080	C	FrdD	Fumarate reductase subunit D	YP_004187441.1
VVMO6_00217	62.09	106.61	89.86	91.22	1.72	0.37	1.45	0.2	1.47	0.18	-1.19	0.72	fumarate reductase subunit C	COG3029	C	FrdC	Fumarate reductase subunit C	YP_004187442.1
VVMO6_00218	79.23	141.05	125.09	119.65	1.78	0.37	1.58	0.06	1.51	0.13	-1.13	0.8	succinate dehydrogenase flavoprotein subunit	COG0479	C	FrdB	Succinate dehydrogenase/fumarate reductase, Fe-S protein subunit	YP_004187443.1
VVMO6_00219	24.75	77.28	51.55	54.23	3.12	0.26	2.08	0.01	2.19	0.15	-1.5	0.53	succinate dehydrogenase flavoprotein subunit	COG1053	C	SdhA	Succinate dehydrogenase/fumarate reductase, flavoprotein subunit	YP_004187444.1
VVMO6_00220	1.86	2.64	2.49	3.27	1.42	0.68	1.34	0.75	1.76	0.28	-1.06	0.95	hypothetical protein					YP_004187445.1
VVMO6_00221	139.37	163.22	143.57	155.15	1.17	0.31	1.03	0.54	1.11	0.15	-1.14	0.4	lysyl-tRNA synthetase	COG2269	J	COG2269	Truncated, possibly inactive, lysyl-tRNA synthetase (class II)	YP_004187446.1
VVMO6_00222	251.56	338.92	290.67	296.3	1.35	0.01	1.16	0.18	1.18	0.25	-1.17	0.14	TetR family transcriptional regulator	COG1309	K	AcrR	Transcriptional regulator	YP_004187447.1
VVMO6_00223	75.88	72.77	75.13	77.18	-1.04	0.68	-1.01	0.89	1.02	0.86	1.03	0.76	hypothetical protein					YP_004187448.1
VVMO6_00224	190.1	198.3	185.38	187.84	1.04	0.73	-1.03	0.78	-1.01	0.93	-1.07	0.49	cell wall endopeptidase family M23/M37	COG4942	D	COG4942	Membrane-bound metallopeptidase	YP_004187449.1
VVMO6_00225	274.46	316.55	300.43	304.88	1.15	0.1	1.09	0.22	1.11	0.06	-1.05	0.52	serine acetyltransferase	COG1045	E	CysE	Serine acetyltransferase	YP_004187450.1
VVMO6_00226	265.55	256.44	258.65	252.73	-1.04	0.33	-1.03	0.66	-1.05	0.35	1.01	0.87	glycerol-3-phosphate dehydrogenase (NAD(P)+)	COG0240	C	GpsA	Glycerol-3-phosphate dehydrogenase	YP_004187451.1
VVMO6_00227	363.87	453.56	472.46	453.09	1.25	0.38	1.3	0.1	1.25	0.03	1.04	0.85	protein export cytoplasm chaperone protein (SecB maintains protein to be exported in unfolded state)	COG1952	U	SecB	Preprotein translocase subunit SecB	YP_004187452.1
VVMO6_00228	205.38	211.19	224.17	218.85	1.03	0.76	1.09	0.05	1.07	0.84	1.06	0.53	rhodanese-related sulfurtransferase	COG0607	P	PspE	Rhodanese-related sulfurtransferase	YP_004187453.1
VVMO6_00229	23.81	26.43	31.83	27.18	1.11	0.41	1.34	0.05	1.14	0.31	1.2	0.09	hypothetical protein					YP_004187454.1
VVMO6_00230	467.98	630.43	641.58	596.12	1.35	0.05	1.37	0.03	1.27	0.48	1.02	0.82	2,3-bisphosphoglycerate-independentphosphoglycerate mutase	COG0696	G	GpmI	Phosphoglyceromutase	YP_004187455.1
VVMO6_00231	79.09	80.48	78.01	83.86	1.02	0.86	-1.01	0.86	1.06	0.61	-1.03	0.63	permease of the drug/metabolite transporter (DMT) superfamily	COG2510	S	COG2510	Predicted membrane protein	YP_004187456.1
VVMO6_00232	18.75	20	18.32	17.77	1.07	0.63	-1.02	0.83	-1.06	0.63	-1.09	0.47	transporter	COG0471	P	CitT	Di- and tricarboxylate transporters	YP_004187457.1
VVMO6_00233	494.77	434.76	439.77	458.18	-1.14	0.03	-1.13	0.07	-1.08	0.48	1.01	0.69	phosphatidylserine decarboxylase	COG0688	I	Psd	Phosphatidylserine decarboxylase	YP_004187458.1
VVMO6_00234	262.17	248.1	246.84	246.53	-1.06	0.4	-1.06	0.35	-1.06	0.24	-1.01	0.95	ribosome small subunit-stimulated GTPase EngC	COG1162	R	COG1162	Predicted GTPases	YP_004187459.1
VVMO6_00235	235.6	212.01	219.19	221.17	-1.11	0.46	-1.07	0.47	-1.07	0.56	1.03	0.74	3'-to-5' oligoribonuclease	COG1949	A	Orn	Oligoribonuclease (3'->5' exoribonuclease)	YP_004187460.1
VVMO6_00236	63.93	59.8	52.53	59.39	-1.07	0.9	-1.22	0.71	-1.08	0.89	-1.14	0.83	iron-sulfur cluster-binding protein	COG1600	C	COG1600	Uncharacterized Fe-S protein	YP_004187461.1
VVMO6_00237	154.81	184.9	184.98	200.88	1.19	0.11	1.19	0.13	1.3	0.13	1	1	ATPase YjeE	COG0802	R	COG0802	Predicted ATPase or kinase	YP_004187462.1
VVMO6_00238	106.52	101	102.88	104.07	-1.05	0.56	-1.04	0.71	-1.02	0.84	1.02	0.58	N-acetylmuramoyl-L-alanine amidase	COG0860	M	AmiC	N-acetylmuramoyl-L-alanine amidase	YP_004187463.1
VVMO6_00239	114.91	72.24	70.54	76.7	-1.59	0.00202	-1.63	0.01	-1.5	0.18	-1.02	0.78	DNA mismatch repair protein MutL	COG0323	L	MutL	DNA mismatch repair enzyme (predicted ATPase)	YP_004187464.1
VVMO6_00240	846.88	818.6	886.22	875.01	-1.03	0.77	1.05	0.6	1.03	0.68	1.08	0.55	tRNA delta(2)-isopentenylpyrophosphate transferase	COG0324	J	MiaA	tRNA delta(2)-isopentenylpyrophosphate transferase	YP_004187465.1
VVMO6_00241	1941.66	1614.96	1773.9	1706.19	-1.2	0.39	-1.09	0.6	-1.14	0.47	1.1	0.5	RNA-binding protein Hfq	COG1923	R	Hfq	Uncharacterized host factor I protein	YP_004187466.1
VVMO6_00242	1252.91	880.1	882.02	836.32	-1.42	0.06	-1.42	0.09	-1.5	0.1	1	0.98	GTP-binding protein HflX	COG2262	R	HflX	GTPases	YP_004187467.1
VVMO6_00243	841.95	520.46	541.58	528.01	-1.62	0.04	-1.55	0.07	-1.59	0.12	1.04	0.8	HflK protein	COG0330	O	HflC	Membrane protease subunits, stomatin/prohibitin homologs	YP_004187468.1
VVMO6_00244	855.92	527.5	559.31	537.32	-1.62	0.06	-1.53	0.14	-1.59	0.18	1.06	0.82	HflC protein	COG0330	O	HflC	Membrane protease subunits, stomatin/prohibitin homologs	YP_004187469.1
VVMO6_00245	60.8	39.92	32.87	37.2	-1.52	0.08	-1.85	0.03	-1.63	0.07	-1.21	0.38	hypothetical protein	COG3242	S	COG3242	Uncharacterized protein conserved in bacteria	YP_004187470.1
VVMO6_00246	1475.29	1468.82	1449.77	1394.33	-1	0.96	-1.02	0.86	-1.06	0.71	-1.01	0.8	adenylosuccinate synthetase	COG0104	F	PurA	Adenylosuccinate synthase	YP_004187471.1
VVMO6_00247	196.47	160.65	160.48	163.08	-1.22	0.03	-1.22	0.17	-1.2	0.14	-1	0.99	sodium-type polar flagellar protein MotX	COG0790	R	COG0790	FOG: TPR repeat, SEL1 subfamily	YP_004187472.1
VVMO6_03350	280.53	36.46	96.55	35.42	-7.69	0.02	-2.91	0.06	-7.92	0.02	2.65	0.2	capsular polysaccharide biosynthesis protein	COG5338	S	COG5338	Uncharacterized protein conserved in bacteria	YP_004190575.1
VVMO6_02857	8.59	1.38	4.6	3.06	-6.24	0.00692	-1.87	0.000147	-2.81	0.06	3.35	0.03	hypothetical protein					YP_004190081.1
VVMO6_00250	62.57	113.14	93.67	104.66	1.81	0.14	1.5	0.25	1.67	0.11	-1.21	0.44	cytosine deaminase	COG0402	FR	SsnA	Cytosine deaminase and related metal-dependent hydrolases	YP_004187475.1
VVMO6_00251	180.95	164.87	186.21	174.86	-1.1	0.31	1.03	0.82	-1.03	0.66	1.13	0.34	3'-to-5' exoribonuclease RNase R	COG0557	K	VacB	Exoribonuclease R	YP_004187476.1
VVMO6_00252	280.02	300.59	320.48	300.36	1.07	0.39	1.14	0.24	1.07	0.69	1.07	0.53	23S rRNA (guanosine-2'-O-)-methyltransferase	COG0566	J	SpoU	rRNA methylases	YP_004187477.1
VVMO6_00253	152.08	142.7	147.86	134.91	-1.07	0.14	-1.03	0.18	-1.13	0.44	1.04	0.28	phosphoglycolate phosphatase	COG0546	R	Gph	Predicted phosphatases	YP_004187478.1
VVMO6_00254	259.76	252.19	254.63	248.05	-1.03	0.72	-1.02	0.83	-1.05	0.06	1.01	0.94	tryptophanyl-tRNA synthetase	COG0180	J	TrpS	Tryptophanyl-tRNA synthetase	YP_004187479.1
VVMO6_00255	4.22	6.23	6.87	8.24	1.47	0.17	1.63	0.19	1.95	0.18	1.1	0.59	hypothetical protein	COG3203	M	OmpC	Outer membrane protein (porin)	YP_004187480.1
VVMO6_00256	34.05	31.59	27.72	26.69	-1.08	0.44	-1.23	0.42	-1.28	0.21	-1.14	0.58	extracellular deoxyribonuclease Xds	COG2374	R	COG2374	Predicted extracellular nuclease	YP_004187481.1
VVMO6_00257	71.82	56.7	54.13	69.72	-1.27	0.31	-1.33	0.15	-1.03	0.95	-1.05	0.86	para-aminobenzoate synthase, amidotransferase component	COG0512	EH	PabA	Anthranilate/para-aminobenzoate synthases component II	YP_004187482.1
VVMO6_00258	103.78	96.59	102.08	99.69	-1.07	0.45	-1.02	0.55	-1.04	0.03	1.06	0.57	acetylornithineaminotransferase/N-succinyl-L,L-diaminopimelateaminotransferase/Succinylornithine transaminase	COG4992	E	ArgD	Ornithine/acetylornithine aminotransferase	YP_004187483.1
VVMO6_00259	89.48	64.68	72.99	65.26	-1.38	0.12	-1.23	0.29	-1.37	0.21	1.13	0.59	arginine N-succinyltransferase	COG3138	E	AstA	Arginine/ornithine N-succinyltransferase beta subunit	YP_004187484.1
VVMO6_00260	88.66	67.68	85.65	62.86	-1.31	0.18	-1.04	0.86	-1.41	0.14	1.27	0.33	succinylglutamic semialdehyde dehydrogenase	COG1012	C	PutA	NAD-dependent aldehyde dehydrogenases	YP_004187485.1
VVMO6_00261	123.18	90.91	126.79	94.53	-1.35	0.01	1.03	0.46	-1.3	0.02	1.39	0.0037	hypothetical protein					YP_004187486.1
VVMO6_00262	1707.93	1738.12	1724.59	1783.2	1.02	0.9	1.01	0.93	1.04	0.68	-1.01	0.94	cyclic AMP receptor protein	COG0664	T	Crp	cAMP-binding proteins - catabolite gene activator and regulatory subunit of cAMP-dependent protein kinases	YP_004187487.1
VVMO6_00263	355.02	326.8	314.48	305.16	-1.09	0.4	-1.13	0.26	-1.16	0.41	-1.04	0.71	phosphoribulokinase-like protein	COG3954	C	PrkB	Phosphoribulokinase	YP_004187488.1
VVMO6_00264	29.18	21.63	22.58	20.92	-1.35	0.26	-1.29	0.32	-1.39	0.31	1.04	0.81	hypothetical protein	COG3089	S	COG3089	Uncharacterized protein conserved in bacteria	YP_004187489.1
VVMO6_00265	70.2	52.62	45	48.08	-1.33	0.00487	-1.56	0.00219	-1.46	0.21	-1.17	0.00865	hydrolase alpha/beta fold family functionally coupled to Phosphoribulokinase	COG0429	R	COG0429	Predicted hydrolase of the alpha/beta-hydrolase fold	YP_004187490.1
VVMO6_00266	162.76	167.2	144.39	141.53	1.03	0.42	-1.13	0.28	-1.15	0.38	-1.16	0.21	hypothetical protein	COG5589	S	COG5589	Uncharacterized conserved protein	YP_004187491.1
VVMO6_00267	198.56	176.2	169.08	174.55	-1.13	0.03	-1.17	0.09	-1.14	0.17	-1.04	0.5	glutathione-regulated potassium-efflux system ATP-binding protein	COG0488	R	Uup	ATPase components of ABC transporters with duplicated ATPase domains	YP_004187492.1
VVMO6_00268	187.8	184.56	164.93	182.07	-1.02	0.46	-1.14	0.1	-1.03	0.83	-1.12	0.14	glutathione-regulated potassium-efflux system ancillary protein KefG	COG2249	R	MdaB	Putative NADPH-quinone reductase (modulator of drug activity B)	YP_004187493.1
VVMO6_00269	143.03	125.67	136.47	128.65	-1.14	0.4	-1.05	0.72	-1.11	0.47	1.09	0.22	Glutathione-regulated potassium-efflux system protein KefB	COG0475	P	KefB	Kef-type K+ transport systems, membrane components	YP_004187494.1
VVMO6_00270	210.77	215	246.3	219.95	1.02	0.57	1.17	0.04	1.04	0.57	1.15	0.02	cytoplasmic protein ,probably associated with Glutathione-regulated potassium-efflux	COG3529	R	COG3529	Predicted nucleic-acid-binding protein containing a Zn-ribbon domain	YP_004187495.1
VVMO6_00271	602.34	636.35	682.13	665.51	1.06	0.33	1.13	0.22	1.1	0.19	1.07	0.42	FKBP-type peptidyl-prolyl cis-trans isomerase SlyD	COG1047	O	SlpA	FKBP-type peptidyl-prolyl cis-trans isomerases 2	YP_004187496.1
VVMO6_00272	49.3	49.35	54.58	57.55	1	0.99	1.11	0.42	1.17	0.34	1.11	0.47	isoaspartyl aminopeptidase	COG1446	E	COG1446	Asparaginase	YP_004187497.1
VVMO6_00273	31.3	36.21	35.38	31.82	1.16	0.37	1.13	0.2	1.02	0.91	-1.02	0.85	hypothetical protein					YP_004187498.1
VVMO6_00274	189.7	124.96	143.49	138.28	-1.52	0.03	-1.32	0.04	-1.37	0.32	1.15	0.09	protein SlyX	COG2900	S	SlyX	Uncharacterized protein conserved in bacteria	YP_004187499.1
VVMO6_00275	91.65	78.28	86.39	85.53	-1.17	0.53	-1.06	0.79	-1.07	0.84	1.1	0.51	WD40 repeat-containing protein	COG2319	R	COG2319	FOG: WD40 repeat	YP_004187500.1
VVMO6_00276	448.94	487.11	521.67	495.92	1.09	0.55	1.16	0.2	1.1	0.07	1.07	0.65	FKBP-type peptidyl-prolyl cis-trans isomerase FkpA	COG0545	O	FkpA	FKBP-type peptidyl-prolyl cis-trans isomerases 1	YP_004187501.1
VVMO6_00277	90.19	103.86	118.28	112.88	1.15	0.15	1.31	0.07	1.25	0.29	1.14	0.25	yheO-like PAS domain	COG2964	S	COG2964	Uncharacterized protein conserved in bacteria	YP_004187502.1
VVMO6_00278	97.73	115.48	122.97	117.73	1.18	0.07	1.26	0.05	1.2	0.17	1.06	0.21	tRNA 5-methylaminomethyl-2-thiouridine synthase TusD	COG1553	P	DsrE	Uncharacterized conserved protein involved in intracellular sulfur reduction	YP_004187503.1
VVMO6_00279	76.55	90.8	89.1	94.74	1.19	0.07	1.16	0.02	1.24	0.03	-1.02	0.66	tRNA 5-methylaminomethyl-2-thiouridine synthase TusC	COG2923	P	DsrF	Uncharacterized protein involved in the oxidation of intracellular sulfur	YP_004187504.1
VVMO6_00280	81.81	96.81	80.99	70.56	1.18	0.25	-1.01	0.9	-1.16	0.1	-1.2	0.29	tRNA 5-methylaminomethyl-2-thiouridine synthase TusB	COG2168	P	DsrH	Uncharacterized conserved protein involved in oxidation of intracellular sulfur	YP_004187505.1
VVMO6_00281	6541.21	4696.92	5038.26	4654.23	-1.39	0.00231	-1.3	0.00962	-1.41	0.00764	1.07	0.14	30S ribosomal protein S12p	COG0048	J	RpsL	Ribosomal protein S12	YP_004187506.1
VVMO6_00282	5889.73	4331.38	4983.64	4595.37	-1.36	0.08	-1.18	0.16	-1.28	0.08	1.15	0.41	30S ribosomal protein S7p	COG0049	J	RpsG	Ribosomal protein S7	YP_004187507.1
VVMO6_00283	2242.36	1276.67	1287.41	1224.74	-1.76	0.01	-1.74	0.00976	-1.83	0.07	1.01	0.86	translation elongation factor G	COG0480	J	FusA	Translation elongation factors (GTPases)	YP_004187508.1
VVMO6_00284	377.2	271.39	329.84	311.89	-1.39	0.15	-1.14	0.38	-1.21	0.3	1.22	0.11	translation elongation factor Tu	COG0050	J	TufB	GTPases - translation elongation factors	YP_004187509.1
VVMO6_00285	1943.22	4263.49	3544.55	3965.77	2.19	0.14	1.82	0.18	2.04	0.22	-1.2	0.48	bacterioferritin-associated ferredoxin	COG2906	P	Bfd	Bacterioferritin-associated ferredoxin	YP_004187510.1
VVMO6_00286	1549.19	1853.41	1578.48	1648.17	1.2	0.69	1.02	0.96	1.06	0.87	-1.17	0.56	bacterioferritin	COG2193	P	Bfr	Bacterioferritin (cytochrome b1)	YP_004187511.1
VVMO6_00287	319.84	279.53	260.77	278.28	-1.14	0.67	-1.23	0.44	-1.15	0.57	-1.07	0.76	UDP-glucose 4-epimerase	COG1087	M	GalE	UDP-glucose 4-epimerase	YP_004187512.1
VVMO6_00288	649.16	657.6	717.9	602.66	1.01	0.9	1.11	0.4	-1.08	0.84	1.09	0.19	triosephosphate isomerase	COG0149	G	TpiA	Triosephosphate isomerase	YP_004187513.1
VVMO6_00289	49.27	63.76	62.96	69.83	1.29	0.23	1.28	0.35	1.42	0.14	-1.01	0.93	5-carboxymethyl-2-hydroxymuconatedelta-isomerase	COG3232	E	HpaF	5-carboxymethyl-2-hydroxymuconate isomerase	YP_004187514.1
VVMO6_00290	210.85	209.88	198.32	203.42	-1	0.96	-1.06	0.66	-1.04	0.74	-1.06	0.61	hypothetical protein	COG3152	S	COG3152	Predicted membrane protein	YP_004187515.1
VVMO6_00383	147.83	62.66	64.06	60.39	-2.36	0.00403	-2.31	0.003	-2.45	0.05	1.02	0.86	hypothetical protein	COG3164	S	COG3164	Predicted membrane protein	YP_004187608.1
VVMO6_00292	105.08	149.14	135.57	135.52	1.42	0.36	1.29	0.49	1.29	0.56	-1.1	0.75	transcriptional regulator	COG2345	K	COG2345	Predicted transcriptional regulator	YP_004187517.1
VVMO6_00293	371.48	254.18	284.33	257.78	-1.46	0.02	-1.31	0.16	-1.44	0.03	1.12	0.54	fructose-1,6-bisphosphatase GlpX type	COG1494	G	GlpX	Fructose-1,6-bisphosphatase/sedoheptulose 1,7-bisphosphatase and related proteins	YP_004187518.1
VVMO6_00294	149.74	135.36	151.15	152.49	-1.11	0.44	1.01	0.89	1.02	0.86	1.12	0.32	hypothetical protein	COG3074	S	COG3074	Uncharacterized protein conserved in bacteria	YP_004187519.1
VVMO6_00295	193.87	261.21	261.68	265.8	1.35	0.02	1.35	0.01	1.37	0.03	1	0.96	ribonuclease E inhibitor RraA	COG0684	H	MenG	Demethylmenaquinone methyltransferase	YP_004187520.1
VVMO6_00296	143.66	236.6	217.11	220.23	1.65	0.03	1.51	0.02	1.53	0.08	-1.09	0.45	1,4-dihydroxy-2-naphthoateoctaprenyltransferase	COG1575	H	MenA	1,4-dihydroxy-2-naphthoate octaprenyltransferase	YP_004187521.1
VVMO6_00297	76.87	86.48	97.38	109.67	1.13	0.45	1.27	0.17	1.43	0.12	1.13	0.29	ATP-dependent hsl protease ATP-binding subunit HslU	COG1220	O	HslU	ATP-dependent protease HslVU (ClpYQ), ATPase subunit	YP_004187522.1
VVMO6_00298	55.51	58.38	75.65	76.17	1.05	0.84	1.36	0.42	1.37	0.25	1.3	0.5	ATP-dependent protease HslV	COG5405	O	HslV	ATP-dependent protease HslVU (ClpYQ), peptidase subunit	YP_004187523.1
VVMO6_00299	264.98	253.85	253.42	239.61	-1.04	0.64	-1.05	0.52	-1.11	0.55	-1	0.98	cell division protein	COG3087	D	FtsN	Cell division protein	YP_004187524.1
VVMO6_00300	64.27	68.04	62.52	64.96	1.06	0.73	-1.03	0.84	1.01	0.93	-1.09	0.58	transcriptional (co)regulator CytR	COG1609	K	PurR	Transcriptional regulators	YP_004187525.1
VVMO6_00301	79.94	71.05	78.25	76.1	-1.13	0.08	-1.02	0.37	-1.05	0.12	1.1	0.09	helicase PriA essential for oriC/DnaA-independent DNA replication	COG1198	L	PriA	Primosomal protein N' (replication factor Y) - superfamily II helicase	YP_004187526.1
VVMO6_00302	2572.49	1777.62	2234.79	2177.48	-1.45	0.01	-1.15	0.54	-1.18	0.45	1.26	0.43	50S ribosomal protein L31p	COG0254	J	RpmE	Ribosomal protein L31	YP_004187527.1
VVMO6_00303	345.9	383.06	425.13	400.11	1.11	0.29	1.23	0.16	1.16	0.13	1.11	0.37	NADP-dependent malic enzyme	COG0281	C	SfcA	Malic enzyme	YP_004187528.1
VVMO6_00304	106.48	85.75	88.23	91.1	-1.24	0.09	-1.21	0.05	-1.17	0.3	1.03	0.69	methionine repressor MetJ	COG3060	KE	MetJ	Transcriptional regulator of met regulon	YP_004187529.1
VVMO6_00305	87.95	48.87	57.44	54.96	-1.8	0.27	-1.53	0.36	-1.6	0.33	1.18	0.07	cystathionine gamma-synthase	COG0626	E	MetC	Cystathionine beta-lyases/cystathionine gamma-synthases	YP_004187530.1
VVMO6_00306	71.53	40.16	45.31	40.08	-1.78	0.26	-1.58	0.33	-1.78	0.25	1.13	0.5	aspartokinase/homoserine dehydrogenase	COG0527	E	LysC	Aspartokinases	YP_004187531.1
VVMO6_00307	152.35	116.62	122.17	124.33	-1.31	0.45	-1.25	0.51	-1.23	0.54	1.05	0.32	5,10-methylenetetrahydrofolate reductase	COG0685	E	MetF	5,10-methylenetetrahydrofolate reductase	YP_004187532.1
VVMO6_00308	605.08	1057.51	697.83	779.25	1.75	0.17	1.15	0.56	1.29	0.3	-1.52	0.21	PadR family transcriptional regulator	COG1695	K	COG1695	Predicted transcriptional regulators	YP_004187533.1
VVMO6_00309	45.36	46.7	59.98	42.03	1.03	0.9	1.32	0.32	-1.08	0.22	1.28	0.45	hypothetical protein					YP_004187534.1
VVMO6_00310	305.16	385.42	404.21	400.69	1.26	0.32	1.32	0.28	1.31	0.24	1.05	0.82	phosphoenolpyruvate carboxylase	COG2352	C	Ppc	Phosphoenolpyruvate carboxylase	YP_004187535.1
VVMO6_00311	130.54	144.88	148.69	160.21	1.11	0.55	1.14	0.46	1.23	0.38	1.03	0.44	acetylornithine deacetylase	COG0624	E	ArgE	Acetylornithine deacetylase/Succinyl-diaminopimelate desuccinylase and related deacylases	YP_004187536.1
VVMO6_00312	1015.04	1578.48	1185.78	1274.17	1.56	0.14	1.17	0.62	1.26	0.49	-1.33	0.16	N-acetyl-gamma-glutamyl-phosphate reductase	COG0002	E	ArgC	Acetylglutamate semialdehyde dehydrogenase	YP_004187537.1
VVMO6_00313	1034.55	1496.65	1184.16	1424.43	1.45	0.25	1.14	0.63	1.38	0.42	-1.26	0.13	acetylglutamate kinase	COG0548	E	ArgB	Acetylglutamate kinase	YP_004187538.1
VVMO6_00314	910.06	1216.03	1022.6	1100.92	1.34	0.48	1.12	0.69	1.21	0.59	-1.19	0.54	argininosuccinate synthase	COG0137	E	ArgG	Argininosuccinate synthase	YP_004187539.1
VVMO6_00315	358.48	561.83	443.88	470.73	1.57	0.22	1.24	0.43	1.31	0.52	-1.27	0.33	argininosuccinate lyase/N-acetylglutamate synthase	COG0165	E	ArgH	Argininosuccinate lyase	YP_004187540.1
VVMO6_00316	75.24	87.32	69.81	76.91	1.16	0.67	-1.08	0.76	1.02	0.93	-1.25	0.46	hypothetical protein					YP_004187541.1
VVMO6_00317	107.89	113.9	121.65	114.54	1.06	0.72	1.13	0.42	1.06	0.75	1.07	0.65	hydrogen peroxide-inducible genes activator	COG0583	K	LysR	Transcriptional regulator	YP_004187542.1
VVMO6_00318	128.36	135.53	155.64	152.65	1.06	0.01	1.21	0.04	1.19	0.0059	1.15	0.08	multimodular transpeptidase-transglycosylase	COG5009	M	MrcA	Membrane carboxypeptidase/penicillin-binding protein	YP_004187543.1
VVMO6_00319	7.08	7.3	6.2	6.47	1.03	0.83	-1.14	0.62	-1.09	0.64	-1.18	0.59	type IV pilus assembly protein PilM	COG4972	NU	PilM	Tfp pilus assembly protein, ATPase PilM	YP_004187544.1
VVMO6_00320	9.45	10.47	9.49	8.21	1.11	0.08	1	0.96	-1.15	0.02	-1.1	0.32	type IV pilus biogenesis protein PilN	COG3166	NU	PilN	Tfp pilus assembly protein PilN	YP_004187545.1
VVMO6_00321	3.01	2.88	3.93	3.73	-1.05	0.85	1.31	0.24	1.24	0.29	1.37	0.19	type IV pilus biogenesis protein PilO	COG3167	NU	PilO	Tfp pilus assembly protein PilO	YP_004187546.1
VVMO6_00322	4.24	3.55	3.92	3.59	-1.2	0.56	-1.08	0.36	-1.18	0.2	1.1	0.75	type IV pilus biogenesis protein PilP	COG3168	NU	PilP	Tfp pilus assembly protein PilP	YP_004187547.1
VVMO6_00323	18.04	15.09	16.85	15.16	-1.2	0.34	-1.07	0.65	-1.19	0.34	1.12	0.21	type IV pilus biogenesis protein PilQ	COG4796	U	HofQ	Type II secretory pathway, component HofQ	YP_004187548.1
VVMO6_00324	700.66	554.21	590.59	561.02	-1.26	0.02	-1.19	0.13	-1.25	0.32	1.07	0.46	shikimate kinase I	COG0703	E	AroK	Shikimate kinase	YP_004187549.1
VVMO6_00325	435.76	414.32	439.45	415.2	-1.05	0.25	1.01	0.9	-1.05	0.24	1.06	0.42	3-dehydroquinate synthase	COG0337	E	AroB	3-dehydroquinate synthetase	YP_004187550.1
VVMO6_00326	249.39	214.86	228.13	203.14	-1.16	0.11	-1.09	0.54	-1.23	0.3	1.06	0.71	inner membrane protein DamX	COG3266	S	DamX	Uncharacterized protein conserved in bacteria	YP_004187551.1
VVMO6_00327	167.88	157.96	166.32	160.08	-1.06	0.73	-1.01	0.97	-1.05	0.76	1.05	0.84	methyl-directed repair DNA adenine methylase	COG0338	L	Dam	Site-specific DNA methylase	YP_004187552.1
VVMO6_00328	160.25	143.43	139	142.75	-1.12	0.29	-1.15	0.45	-1.12	0.52	-1.03	0.87	ribulose-phosphate 3-epimerase	COG0036	G	Rpe	Pentose-5-phosphate-3-epimerase	YP_004187553.1
VVMO6_00329	4240.2	3953.65	4107.6	4282.21	-1.07	0.67	-1.03	0.87	1.01	0.96	1.04	0.87	30S ribosomal protein S6p	COG0360	J	RpsF	Ribosomal protein S6	YP_004187554.1
VVMO6_00330	3368.28	2590.9	3101.56	3341.31	-1.3	0.08	-1.09	0.69	-1.01	0.96	1.2	0.49	primosomal replication protein N	COG2965	L	PriB	Primosomal replication protein N	YP_004187555.1
VVMO6_00331	3191.37	2452.68	2594.86	2436.6	-1.3	0.00351	-1.23	0.15	-1.31	0.0084	1.06	0.64	30S ribosomal protein S18p	COG0238	J	RpsR	Ribosomal protein S18	YP_004187556.1
VVMO6_00332	3597.04	3121.07	3191.37	3244.58	-1.15	0.07	-1.13	0.05	-1.11	0.27	1.02	0.58	50S ribosomal protein L9p	COG0359	J	RplI	Ribosomal protein L9	YP_004187557.1
VVMO6_00333	81.85	68.89	61.5	62.86	-1.19	0.12	-1.33	0.07	-1.3	0.01	-1.12	0.43	membrane protein	COG3137	M	COG3137	Putative salt-induced outer membrane protein	YP_004187558.1
VVMO6_00334	142.61	149.09	161.31	155.75	1.05	0.4	1.13	0.35	1.09	0.29	1.08	0.53	replicative DNA helicase	COG0305	L	DnaB	Replicative DNA helicase	YP_004187559.1
VVMO6_00335	122.8	116.31	127.87	123.68	-1.06	0.64	1.04	0.68	1.01	0.93	1.1	0.52	alanine racemase, biosynthetic	COG0787	M	Alr	Alanine racemase	YP_004187560.1
VVMO6_00336	139.6	116.2	118.26	113.79	-1.2	0.27	-1.18	0.13	-1.23	0.24	1.02	0.91	hypothetical protein	COG4775	M	COG4775	Outer membrane protein/protective antigen OMA87	YP_004187561.1
VVMO6_00337	50.43	59.43	64.79	65.24	1.18	0.14	1.28	0.09	1.29	0.1	1.09	0.37	hypothetical protein	COG0432	S	COG0432	Uncharacterized conserved protein	YP_004187562.1
VVMO6_00338	775.91	679.13	708.8	655.09	-1.14	0.4	-1.09	0.57	-1.18	0.13	1.04	0.85	glucose-6-phosphate isomerase	COG0166	G	Pgi	Glucose-6-phosphate isomerase	YP_004187563.1
VVMO6_00339	774.75	706.32	678.11	701.93	-1.1	0.33	-1.14	0.22	-1.1	0.35	-1.04	0.4	chemotaxis protein CheX	COG1406	N	COG1406	Predicted inhibitor of MCP methylation, homolog of CheC	YP_004187564.1
VVMO6_00340	579.41	594.61	569.73	582.95	1.03	0.51	-1.02	0.85	1.01	0.87	-1.04	0.67	zinc uptake regulation protein Zur	COG0735	P	Fur	Fe2+/Zn2+ uptake regulation proteins	YP_004187565.1
VVMO6_00341	51.33	53.31	65.29	62.32	1.04	0.85	1.27	0.48	1.21	0.65	1.22	0.55	tRNA dihydrouridine synthase A	COG0042	J	COG0042	tRNA-dihydrouridine synthase	YP_004187566.1
VVMO6_00342	132.25	164.37	124.82	129.02	1.24	0.32	-1.06	0.67	-1.03	0.76	-1.32	0.29	hypothetical protein					YP_004187567.1
VVMO6_00343	953.25	887.94	743.64	754.42	-1.07	0.65	-1.28	0.15	-1.26	0.19	-1.19	0.24	Fe3+-hydroxamate ABC transporter periplasmic protein					YP_004187568.1
VVMO6_00344	37.98	71.97	47.27	70.73	1.89	0.02	1.24	0.36	1.86	0.03	-1.52	0.1	thymidylate kinase					YP_004187569.1
VVMO6_00345	482.28	250.78	368.64	343.38	-1.92	0.07	-1.31	0.36	-1.4	0.16	1.47	0.42	sulfite reductase (NADPH) flavoprotein alpha-component	COG0369	P	CysJ	Sulfite reductase, alpha subunit (flavoprotein)	YP_004187570.1
VVMO6_00346	453.7	247.74	428.12	364.67	-1.83	0.00397	-1.06	0.91	-1.24	0.26	1.73	0.47	sulfite reductase (NADPH) hemoprotein beta-component	COG0155	P	CysI	Sulfite reductase, beta subunit (hemoprotein)	YP_004187571.1
VVMO6_00347	424.55	289.34	512.64	378.81	-1.47	0.04	1.21	0.78	-1.12	0.47	1.77	0.5	phosphoadenylyl-sulfate reductase (thioredoxin)	COG0175	EH	CysH	3'-phosphoadenosine 5'-phosphosulfate sulfotransferase (PAPS reductase)/FAD synthetase and related enzymes	YP_004187572.1
VVMO6_00348	0	0	0	0	1	1	1	1	1	1	1	1	hypothetical protein					YP_004187573.1
VVMO6_00349	0	0	0	0	1	1	1	1	1	1	1	1	hypothetical protein					YP_004187574.1
VVMO6_00350	81.47	99.06	105.21	94.23	1.22	0.19	1.29	0.21	1.16	0.5	1.06	0.69	hypothetical protein	COG3287	S	COG3287	Uncharacterized conserved protein	YP_004187575.1
VVMO6_00351	105.03	103.06	92.56	80.37	-1.02	0.93	-1.13	0.59	-1.31	0.27	-1.11	0.56	diguanylate cyclase	COG2199	T	COG2199	FOG: GGDEF domain	YP_004187576.1
VVMO6_00352	680.64	678	665.27	653.69	-1	0.95	-1.02	0.86	-1.04	0.35	-1.02	0.89	Na+/H+ antiporter	COG0025	P	NhaP	NhaP-type Na+/H+ and K+/H+ antiporters	YP_004187577.1
VVMO6_00353	127.27	97.09	100.01	95.48	-1.31	0.28	-1.27	0.31	-1.33	0.25	1.03	0.77	5-methyltetrahydrofolate--homocysteinemethyltransferase	COG1410	E	MetH	Methionine synthase I, cobalamin-binding domain	YP_004187578.1
VVMO6_00354	1051.87	938.98	847.09	834.21	-1.12	0.16	-1.24	0.2	-1.26	0.32	-1.11	0.47	aspartokinase	COG0527	E	LysC	Aspartokinases	YP_004187579.1
VVMO6_00355	102.18	154.11	134.23	162.82	1.51	0.03	1.31	0.00248	1.59	0.11	-1.15	0.18	serine--pyruvateaminotransferase/L-alanine:glyoxylate aminotransferase	COG0075	E	COG0075	Serine-pyruvate aminotransferase/archaeal aspartate aminotransferase	YP_004187580.1
VVMO6_00356	99.15	74.69	74.31	72.78	-1.33	0.06	-1.33	0.06	-1.36	0.15	-1.01	0.93	lipid A core-O-antigen ligase	COG3307	M	RfaL	Lipid A core - O-antigen ligase and related enzymes	YP_004187581.1
VVMO6_00357	278.74	187.13	188.37	183.93	-1.49	0.07	-1.48	0.06	-1.52	0.04	1.01	0.95	excinuclease ABC subunit A	COG0178	L	UvrA	Excinuclease ATPase subunit	YP_004187582.1
VVMO6_00358	409.05	420.64	483.92	485.12	1.03	0.66	1.18	0.04	1.19	0.18	1.15	0.12	UTP--glucose-1-phosphate uridylyltransferase	COG1210	M	GalU	UDP-glucose pyrophosphorylase	YP_004187583.1
VVMO6_00359	14.5	13.91	11.9	11.85	-1.04	0.74	-1.22	0.28	-1.22	0.16	-1.17	0.41	LuxR family transcriptional regulator	COG2197	TK	CitB	Response regulator containing a CheY-like receiver domain and an HTH DNA-binding domain	YP_004187584.1
VVMO6_00360	329.29	360.19	381.82	426.33	1.09	0.48	1.16	0.27	1.29	0.55	1.06	0.71	single-stranded DNA-binding protein	COG0629	L	Ssb	Single-stranded DNA-binding protein	YP_004187585.1
VVMO6_00361	36.29	38.62	39.68	40.28	1.06	0.15	1.09	0.01	1.11	0.03	1.03	0.4	MshA biogenesis protein MshH	COG2200	T	Rtn	FOG: EAL domain	YP_004187586.1
VVMO6_00362	46.4	48.97	57.62	53.84	1.06	0.62	1.24	0.13	1.16	0.21	1.18	0.08	MSHA biogenesis protein MshI	COG3166	NU	PilN	Tfp pilus assembly protein PilN	YP_004187587.1
VVMO6_00363	94.37	101.29	104.49	99.08	1.07	0.43	1.11	0.63	1.05	0.73	1.03	0.88	MSHA biogenesis protein MshJ					YP_004187588.1
VVMO6_00364	103.7	100.1	111.54	103.32	-1.04	0.74	1.08	0.69	-1	0.96	1.11	0.56	MSHA biogenesis protein MshK					YP_004187589.1
VVMO6_00365	118.97	110.45	127.9	103.65	-1.08	0.12	1.08	0.5	-1.15	0.23	1.16	0.25	MSHA biogenesis protein MshL	COG1450	NU	PulD	Type II secretory pathway, component PulD	YP_004187590.1
VVMO6_00366	118.6	106.72	115.96	95.29	-1.11	0.21	-1.02	0.66	-1.24	0.2	1.09	0.36	MSHA biogenesis protein MshM	COG3267	U	ExeA	Type II secretory pathway, component ExeA (predicted ATPase)	YP_004187591.1
VVMO6_00367	107.38	88.57	94.07	80.96	-1.21	0.14	-1.14	0.03	-1.33	0.09	1.06	0.57	MSHA biogenesis protein MshN	COG4783	R	COG4783	Putative Zn-dependent protease, contains TPR repeats	YP_004187592.1
VVMO6_00368	121.35	98.09	106.28	95.58	-1.24	0.05	-1.14	0.11	-1.27	0.16	1.08	0.08	MSHA biogenesis protein MshE	COG2804	NU	PulE	Type II secretory pathway, ATPase PulE/Tfp pilus assembly pathway, ATPase PilB	YP_004187593.1
VVMO6_00369	117.29	71.08	82.06	75.14	-1.65	0.15	-1.43	0.23	-1.56	0.24	1.15	0.1	MSHA biogenesis protein MshG	COG1459	NU	PulF	Type II secretory pathway, component PulF	YP_004187594.1
VVMO6_00370	113.53	82.08	83.13	79.54	-1.38	0.09	-1.37	0.17	-1.43	0.18	1.01	0.93	MSHA biogenesis protein MshF					YP_004187595.1
VVMO6_00371	238.89	167.93	173.52	156.91	-1.42	0.13	-1.38	0.17	-1.52	0.09	1.03	0.83	MSHA pilin protein MshB	COG2165	NU	PulG	Type II secretory pathway, pseudopilin PulG	YP_004187596.1
VVMO6_00372	336.08	287.93	320.95	301.01	-1.17	0.47	-1.05	0.83	-1.12	0.49	1.11	0.62	MSHA pilin protein MshA	COG2165	NU	PulG	Type II secretory pathway, pseudopilin PulG	YP_004187597.1
VVMO6_00373	166.66	126.75	121.35	123.66	-1.31	0.04	-1.37	0.07	-1.35	0.05	-1.04	0.7	MSHA pilin protein MshC	COG2165	NU	PulG	Type II secretory pathway, pseudopilin PulG	YP_004187598.1
VVMO6_00374	157.87	118.48	116.03	111.75	-1.33	0.15	-1.36	0.16	-1.41	0.24	-1.02	0.87	MSHA pilin protein MshD	COG4967	NU	PilV	Tfp pilus assembly protein PilV	YP_004187599.1
VVMO6_00375	130.12	97.47	93.27	91.36	-1.33	0.12	-1.4	0.16	-1.42	0.23	-1.05	0.74	MSHA biogenesis protein MshO	COG4966	NU	PilW	Tfp pilus assembly protein PilW	YP_004187600.1
VVMO6_00376	128.31	94.82	91.02	82.06	-1.35	0.05	-1.41	0.07	-1.56	0.2	-1.04	0.67	MSHA biogenesis protein MshP					YP_004187601.1
VVMO6_00377	127.24	105.14	103.42	98.92	-1.21	0.06	-1.23	0.11	-1.29	0.25	-1.02	0.83	MSHA biogenesis protein MshQ					YP_004187602.1
VVMO6_00378	326.76	385.58	388.8	374.37	1.18	0.12	1.19	0.04	1.15	0.2	1.01	0.9	rod shape-determining protein MreB	COG1077	D	MreB	Actin-like ATPase involved in cell morphogenesis	YP_004187603.1
VVMO6_00379	157.08	134.48	139.41	131.83	-1.17	0.11	-1.13	0.26	-1.19	0.36	1.04	0.69	rod shape-determining protein MreC	COG1792	M	MreC	Cell shape-determining protein	YP_004187604.1
VVMO6_00380	171.52	127.02	127.79	117.53	-1.35	0.01	-1.34	0.02	-1.46	0.16	1.01	0.94	rod shape-determining protein MreD	COG2891	M	MreD	Cell shape-determining protein	YP_004187605.1
VVMO6_00381	272.95	233.71	218.3	214.08	-1.17	0.01	-1.25	0.00814	-1.27	0.22	-1.07	0.04	septum formation protein Maf	COG0424	D	Maf	Nucleotide-binding protein implicated in inhibition of septum formation	YP_004187606.1
VVMO6_00382	188.52	117.6	112.65	114.11	-1.6	0.01	-1.67	0.01	-1.65	0.1	-1.04	0.35	cytoplasmic axial filament protein CafA and Ribonuclease G	COG1530	J	CafA	Ribonucleases G and E	YP_004187607.1
VVMO6_00384	158.51	53.09	58.04	56.69	-2.99	0.02	-2.73	0.03	-2.8	0.05	1.09	0.62	amidohydrolase	COG0388	R	COG0388	Predicted amidohydrolase	YP_004187609.1
VVMO6_00385	165.81	74.5	79.89	76.24	-2.23	0.02	-2.08	0.03	-2.17	0.05	1.07	0.71	TldD protein	COG0312	R	TldD	Predicted Zn-dependent proteases and their inactivated homologs	YP_004187610.1
VVMO6_00410	5.66	2.19	1.25	1.17	-2.58	0.04	-4.51	0.02	-4.82	0.02	-1.75	0.16	PTS system cellobiose-specific transporter subunit IIB	COG1440	G	CelA	Phosphotransferase system cellobiose-specific component IIB	YP_004187635.1
VVMO6_00386	102.91	138.11	108.51	109.5	1.34	0.19	1.05	0.81	1.06	0.61	-1.27	0.33	ATPase-like phosphate starvation-inducible protein PhoH	COG1875	T	COG1875	Predicted ATPase related to phosphate starvation-inducible protein PhoH	YP_004187611.1
VVMO6_00387	137.8	128.25	140.37	125.01	-1.07	0.61	1.02	0.93	-1.1	0.64	1.09	0.71	RNA polymerase associated protein RapA	COG0553	KL	HepA	Superfamily II DNA/RNA helicases, SNF2 family	YP_004187612.1
VVMO6_00388	158.5	110.24	103.55	98.82	-1.44	0.08	-1.53	0.03	-1.6	0.00517	-1.06	0.74	ribosomal large subunit pseudouridine synthase A	COG0564	J	RluA	Pseudouridylate synthases, 23S RNA-specific	YP_004187613.1
VVMO6_00389	92.65	72.84	69.16	67.05	-1.27	0.14	-1.34	0.03	-1.38	0.09	-1.05	0.66	glycerate dehydrogenase	COG1052	CHR	LdhA	Lactate dehydrogenase and related dehydrogenases	YP_004187614.1
VVMO6_00390	482.51	503.7	575.23	591.96	1.04	0.67	1.19	0.1	1.23	0.28	1.14	0.27	endoribonuclease L-PSP	COG0251	J	TdcF	Putative translation initiation inhibitor, yjgF family	YP_004187615.1
VVMO6_00391	288	226.02	256.28	263.36	-1.27	0.35	-1.12	0.68	-1.09	0.61	1.13	0.66	aspartate carbamoyltransferase regulatory chain PyrI	COG1781	F	PyrI	Aspartate carbamoyltransferase, regulatory subunit	YP_004187616.1
VVMO6_00392	272.77	211.8	228.25	231.78	-1.29	0.39	-1.2	0.6	-1.18	0.56	1.08	0.83	aspartate carbamoyltransferase	COG0540	F	PyrB	Aspartate carbamoyltransferase, catalytic chain	YP_004187617.1
VVMO6_00393	149.53	283.76	239.95	283.58	1.9	0.06	1.6	0.11	1.9	0.39	-1.18	0.31	ornithine carbamoyltransferase	COG0078	E	ArgF	Ornithine carbamoyltransferase	YP_004187618.1
VVMO6_00394	25.96	23.64	24.92	25.98	-1.1	0.53	-1.04	0.78	1	1	1.05	0.77	arginine deiminase	COG2235	E	ArcA	Arginine deiminase	YP_004187619.1
VVMO6_00395	1.82	0.67	0.89	1.74	-2.7	0.4	-2.05	0.39	-1.05	0.95	1.32	0.79	hypothetical protein					YP_004187620.1
VVMO6_00396	4.24	4.14	3.07	3.73	-1.03	0.96	-1.38	0.07	-1.14	0.14	-1.35	0.61	hypothetical protein					YP_004187621.1
VVMO6_00397	679.61	483.88	422.46	449.45	-1.4	0.04	-1.61	0.03	-1.51	0.11	-1.15	0.18	ribonuclease E inhibitor RraB	COG3076	S	COG3076	Uncharacterized protein conserved in bacteria	YP_004187622.1
VVMO6_00398	461.96	340.98	289.33	310.13	-1.35	0.2	-1.6	0.1	-1.49	0.13	-1.18	0.29	beta-galactosidase/beta-glucuronidase					YP_004187623.1
VVMO6_00399	176.26	166.13	155.41	162.6	-1.06	0.77	-1.13	0.54	-1.08	0.67	-1.07	0.67	acetyltransferase	COG1246	E	ArgA	N-acetylglutamate synthase and related acetyltransferases	YP_004187624.1
VVMO6_00400	56.88	36.09	29.84	33.49	-1.58	0.26	-1.91	0.06	-1.7	0.05	-1.21	0.68	membrane protein	COG3205	S	COG3205	Predicted membrane protein	YP_004187625.1
VVMO6_00401	37.3	20.52	21.48	18.14	-1.82	0.00245	-1.74	0.00126	-2.06	0.002	1.05	0.33	inner membrane protein YjgN	COG4269	S	COG4269	Predicted membrane protein	YP_004187626.1
VVMO6_00402	32.53	17.7	20.14	16.03	-1.84	0.03	-1.61	0.07	-2.03	0.02	1.14	0.5	Zn-dependent protease with chaperone function	COG4783	R	COG4783	Putative Zn-dependent protease, contains TPR repeats	YP_004187627.1
VVMO6_00403	488.74	473.63	474.49	436.28	-1.03	0.74	-1.03	0.74	-1.12	0.29	1	0.98	valyl-tRNA synthetase	COG0525	J	ValS	Valyl-tRNA synthetase	YP_004187628.1
VVMO6_00404	63.29	53.57	66.31	57.7	-1.18	0.01	1.05	0.69	-1.1	0.58	1.24	0.19	DNA polymerase III subunit chi	COG2927	L	HolC	DNA polymerase III, chi subunit	YP_004187629.1
VVMO6_00405	589.08	647.06	678.57	634.92	1.1	0.5	1.15	0.42	1.08	0.41	1.05	0.79	cytosol aminopeptidase PepA	COG0260	E	PepB	Leucyl aminopeptidase	YP_004187630.1
VVMO6_00406	90.62	81.41	96.58	93.89	-1.11	0.43	1.07	0.64	1.04	0.87	1.19	0.14	permease	COG0795	R	COG0795	Predicted permeases	YP_004187631.1
VVMO6_00407	102.52	95.55	107.12	95.02	-1.07	0.46	1.04	0.63	-1.08	0.12	1.12	0.41	Permease	COG0795	R	COG0795	Predicted permeases	YP_004187632.1
VVMO6_00408	53.03	41.52	45.08	45.36	-1.28	0.39	-1.18	0.45	-1.17	0.57	1.09	0.68	transmembrane protein	COG1714	S	COG1714	Predicted membrane protein/domain	YP_004187633.1
VVMO6_00409	16.3	13.37	11.78	13.46	-1.22	0.16	-1.38	0.11	-1.21	0.2	-1.13	0.53	deacetylase	COG0726	G	CDA1	Predicted xylanase/chitin deacetylase	YP_004187634.1
VVMO6_03339	308.7	84.51	175.68	87.48	-3.65	0.05	-1.76	0.15	-3.53	0.06	2.08	0.06	VpsT family transcripitonal regulator	COG2197	TK	CitB	Response regulator containing a CheY-like receiver domain and an HTH DNA-binding domain	YP_004190564.1
VVMO6_00411	7.32	5.28	4.95	4.28	-1.39	0.07	-1.48	0.01	-1.71	0.04	-1.07	0.61	PTS system cellobiose-specific transporter subunit IIC	COG1455	G	CelB	Phosphotransferase system cellobiose-specific component IIC	YP_004187636.1
VVMO6_02720	944.37	268	533.88	342.15	-3.52	0.03	-1.77	0.15	-2.76	0.04	1.99	0.17	sulfate adenylyltransferase subunit 2	COG0175	EH	CysH	3'-phosphoadenosine 5'-phosphosulfate sulfotransferase (PAPS reductase)/FAD synthetase and related enzymes	YP_004189945.1
VVMO6_00413	19.26	14.86	16.26	17.74	-1.3	0.17	-1.18	0.31	-1.09	0.54	1.09	0.31	6-phospho-beta-glucosidase	COG1486	G	CelF	Alpha-galactosidases/6-phospho-beta-glucosidases, family 4 of glycosyl hydrolases	YP_004187638.1
VVMO6_00414	52.42	46.42	47.64	49.71	-1.13	0.3	-1.1	0.35	-1.05	0.56	1.03	0.59	cellobiose phosphotransferase system YdjC-like protein	COG3394	S	COG3394	Uncharacterized protein conserved in bacteria	YP_004187639.1
VVMO6_00415	59.76	55.68	59.01	54.92	-1.07	0.65	-1.01	0.83	-1.09	0.44	1.06	0.69	LacI family transcriptional regulator	COG1609	K	PurR	Transcriptional regulators	YP_004187640.1
VVMO6_00416	84.52	86.2	95.83	84.54	1.02	0.9	1.13	0.39	1	1	1.11	0.6	PhnB protein	COG2764	S	PhnB	Uncharacterized protein conserved in bacteria	YP_004187641.1
VVMO6_00417	86.02	100.25	108.23	100.75	1.17	0.15	1.26	0.13	1.17	0.28	1.08	0.47	HD-GYP domain	COG2206	T	COG2206	HD-GYP domain	YP_004187642.1
VVMO6_00418	37.35	45.93	51.45	41.19	1.23	0.45	1.38	0.26	1.1	0.67	1.12	0.65	hypothetical protein	COG0426	C	FpaA	Uncharacterized flavoproteins	YP_004187643.1
VVMO6_00419	52.66	61.42	61.83	57.73	1.17	0.38	1.17	0.51	1.1	0.65	1.01	0.97	methyl-accepting chemotaxis protein					YP_004187644.1
VVMO6_00420	34.17	45.17	38.82	35.62	1.32	0.12	1.14	0.46	1.04	0.76	-1.16	0.17	N-acetylglucosamine regulated methyl-accepting chemotaxis protein	COG0840	NT	Tar	Methyl-accepting chemotaxis protein	YP_004187645.1
VVMO6_00421	69.89	69.39	73.9	69.58	-1.01	0.86	1.06	0.3	-1	0.91	1.07	0.13	membrane-bound lytic murein transglycosylase C	COG0741	M	MltE	Soluble lytic murein transglycosylase and related regulatory proteins (some contain LysM/invasin domains)	YP_004187646.1
VVMO6_00422	188.3	233.63	251.83	254.23	1.24	0.31	1.34	0.06	1.35	0.06	1.08	0.65	Fe(2+)-trafficking protein YggX	COG2924	CO	COG2924	Fe-S cluster protector protein	YP_004187647.1
VVMO6_00423	84.4	96.01	90.89	106.62	1.14	0.00293	1.08	0.36	1.26	0.13	-1.06	0.45	A/G-specific adenine glycosylase	COG1194	L	MutY	A/G-specific DNA glycosylase	YP_004187648.1
VVMO6_00424	158.12	198.32	188.85	215.49	1.25	0.09	1.19	0.13	1.36	0.44	-1.05	0.42	tRNA (guanine46-N7-)-methyltransferase	COG0220	R	COG0220	Predicted S-adenosylmethionine-dependent methyltransferase	YP_004187649.1
VVMO6_00425	76.95	79.76	78.4	70.9	1.04	0.7	1.02	0.86	-1.09	0.41	-1.02	0.81	glutaminase	COG2066	E	GlsA	Glutaminase	YP_004187650.1
VVMO6_00426	140.38	111.5	108.62	100.96	-1.26	0.21	-1.29	0.18	-1.39	0.24	-1.03	0.49	3-methyladenine DNA glycosylase	COG0122	L	AlkA	3-methyladenine DNA glycosylase/8-oxoguanine DNA glycosylase	YP_004187651.1
VVMO6_00427	132.49	91.42	98.03	91.97	-1.45	0.02	-1.35	0.00807	-1.44	0.1	1.07	0.34	radical SAM protein	COG0635	H	HemN	Coproporphyrinogen III oxidase and related Fe-S oxidoreductases	YP_004187652.1
VVMO6_00428	95.37	89.16	94.92	85.4	-1.07	0.39	-1	0.94	-1.12	0.17	1.06	0.38	nucleoside 5-triphosphatase RdgB	COG0127	F	COG0127	Xanthosine triphosphate pyrophosphatase	YP_004187653.1
VVMO6_00429	88.69	86.76	82.27	81.56	-1.02	0.82	-1.08	0.49	-1.09	0.48	-1.05	0.1	hypothetical protein					YP_004187654.1
VVMO6_00430	120.72	145.25	167.85	164.83	1.2	0.07	1.39	0.01	1.37	0.03	1.16	0.04	osmotic shock response integral membrane protein YggT	COG1872	S	COG1872	Uncharacterized conserved protein	YP_004187655.1
VVMO6_00431	123.82	141.76	153.28	154.05	1.14	0.000607	1.24	0.00283	1.24	0.02	1.08	0.02	osmotic shock response integral membrane protein YggT	COG0762	S	COG0762	Predicted integral membrane protein	YP_004187656.1
VVMO6_00432	70.94	82.86	86.65	88.8	1.17	0.14	1.22	0.19	1.25	0.13	1.05	0.63	pyrroline-5-carboxylate reductase	COG0345	E	ProC	Pyrroline-5-carboxylate reductase	YP_004187657.1
VVMO6_00433	83.73	83.36	89.43	86.79	-1	0.92	1.07	0.31	1.04	0.79	1.07	0.26	hypothetical protein	COG0325	R	COG0325	Predicted enzyme with a TIM-barrel fold	YP_004187658.1
VVMO6_00434	65.35	86.74	91.85	92.6	1.33	0.18	1.41	0.16	1.42	0.14	1.06	0.73	twitching motility protein PilT	COG2805	NU	PilT	Tfp pilus assembly protein, pilus retraction ATPase PilT	YP_004187659.1
VVMO6_00435	65.52	84.51	89.94	81.1	1.29	0.15	1.37	0.21	1.24	0.13	1.06	0.72	twitching motility protein PilT	COG5008	NU	PilU	Tfp pilus assembly protein, ATPase PilU	YP_004187660.1
VVMO6_00436	223.46	221.17	217.61	211.67	-1.01	0.88	-1.03	0.76	-1.06	0.63	-1.02	0.76	Holliday junction resolvase	COG0816	L	COG0816	Predicted endonuclease involved in recombination (possible Holliday junction resolvase in Mycoplasmas and B. subtilis)	YP_004187661.1
VVMO6_00437	186.19	206.5	212.38	199.71	1.11	0.02	1.14	0.00399	1.07	0.06	1.03	0.25	hypothetical protein	COG1678	K	COG1678	Putative transcriptional regulator	YP_004187662.1
VVMO6_00438	210.27	235.75	260.44	252.02	1.12	0.08	1.24	0.04	1.2	0.05	1.1	0.19	glutathione synthetase	COG0189	HJ	RimK	Glutathione synthase/Ribosomal protein S6 modification enzyme (glutaminyl transferase)	YP_004187663.1
VVMO6_00439	166.75	177.09	167.17	176.97	1.06	0.09	1	0.94	1.06	0.04	-1.06	0.24	ribosomal RNA small subunit methyltransferase E	COG1385	S	COG1385	Uncharacterized protein conserved in bacteria	YP_004187664.1
VVMO6_00440	76.07	57.74	59.68	60.91	-1.32	0.31	-1.27	0.13	-1.25	0.39	1.03	0.91	hypothetical protein					YP_004187665.1
VVMO6_00441	39.1	41.54	43.88	43.83	1.06	0.29	1.12	0.33	1.12	0.23	1.06	0.59	extracellular deoxyribonuclease Dns	COG2356	L	EndA	Endonuclease I	YP_004187666.1
VVMO6_00442	28.41	26.26	21.3	26.27	-1.08	0.11	-1.33	0.03	-1.08	0.49	-1.23	0.05	protein sprT	COG3091	S	SprT	Uncharacterized protein conserved in bacteria	YP_004187667.1
VVMO6_00443	108.46	119.81	136.28	116.1	1.1	0.58	1.26	0.64	1.07	0.44	1.14	0.79	cytochrome c oxidase subunit I	COG5473	S	COG5473	Predicted integral membrane protein	YP_004187668.1
VVMO6_00444	136.83	112.67	109.74	116.63	-1.21	0.49	-1.25	0.45	-1.17	0.65	-1.03	0.62	S-adenosylmethionine synthetase	COG0192	H	MetK	S-adenosylmethionine synthetase	YP_004187669.1
VVMO6_00445	265.45	260.46	290.44	301.96	-1.02	0.79	1.09	0.68	1.14	0.45	1.12	0.63	transketolase	COG0021	G	TktA	Transketolase	YP_004187670.1
VVMO6_00446	153.12	143.45	191.03	145.76	-1.07	0.84	1.25	0.36	-1.05	0.81	1.33	0.43	hypothetical protein					YP_004187671.1
VVMO6_00447	407.67	410.31	377.62	387.43	1.01	0.96	-1.08	0.51	-1.05	0.84	-1.09	0.63	D-erythrose-4-phosphate dehydrogenase	COG0057	G	GapA	Glyceraldehyde-3-phosphate dehydrogenase/erythrose-4-phosphate dehydrogenase	YP_004187672.1
VVMO6_00448	639.41	655.02	724.43	667.33	1.02	0.76	1.13	0.25	1.04	0.76	1.11	0.17	phosphoglycerate kinase	COG0126	G	Pgk	3-phosphoglycerate kinase	YP_004187673.1
VVMO6_00449	1239.75	1315.1	1462.82	1429.5	1.06	0.69	1.18	0.31	1.15	0.37	1.11	0.04	fructose-bisphosphate aldolase class II	COG0191	G	Fba	Fructose/tagatose bisphosphate aldolase	YP_004187674.1
VVMO6_00450	281.29	256.13	336.29	328.74	-1.1	0.56	1.2	0.41	1.17	0.27	1.31	0.25	MscS mechanosensitive channel stability protein	COG0668	M	MscS	Small-conductance mechanosensitive channel	YP_004187675.1
VVMO6_00451	33.16	31.89	30.97	36.31	-1.04	0.79	-1.07	0.51	1.1	0.61	-1.03	0.81	lysine efflux permease	COG1279	R	COG1279	Lysine efflux permease	YP_004187676.1
VVMO6_00452	20	16.78	16.2	18.05	-1.19	0.05	-1.23	0.03	-1.11	0.27	-1.04	0.4	chromosome initiation inhibitor	COG0583	K	LysR	Transcriptional regulator	YP_004187677.1
VVMO6_00453	158.96	143.63	130.47	144.91	-1.11	0.59	-1.22	0.41	-1.1	0.21	-1.1	0.74	hypothetical protein	COG2968	S	COG2968	Uncharacterized conserved protein	YP_004187678.1
VVMO6_00454	2061.86	1917.96	2063.45	1901.66	-1.08	0.7	1	0.99	-1.08	0.67	1.08	0.63	D-3-phosphoglycerate dehydrogenase	COG0111	HE	SerA	Phosphoglycerate dehydrogenase and related dehydrogenases	YP_004187679.1
VVMO6_00455	9.46	6.78	9.75	8.18	-1.4	0.43	1.03	0.89	-1.16	0.79	1.44	0.34	hypothetical protein					YP_004187680.1
VVMO6_00456	232.43	239.25	238.99	245.07	1.03	0.19	1.03	0.36	1.05	0.05	-1	0.97	ribose 5-phosphate isomerase A	COG0120	G	RpiA	Ribose 5-phosphate isomerase	YP_004187681.1
VVMO6_00457	265.61	294.05	243.42	251.47	1.11	0.3	-1.09	0.53	-1.06	0.64	-1.21	0.2	5-formyltetrahydrofolate cyclo-ligase	COG0212	H	COG0212	5-formyltetrahydrofolate cyclo-ligase	YP_004187682.1
VVMO6_00458	712.45	902.2	842.72	888.83	1.27	0.09	1.18	0.00823	1.25	0.11	-1.07	0.43	Z-ring-associated protein ZapA	COG3027	S	COG3027	Uncharacterized protein conserved in bacteria	YP_004187683.1
VVMO6_00459	87.91	101.68	108.99	107.4	1.16	0.12	1.24	0.33	1.22	0.42	1.07	0.7	hypothetical protein	COG3079	S	COG3079	Uncharacterized protein conserved in bacteria	YP_004187684.1
VVMO6_00460	90.56	98.57	101.39	100.35	1.09	0.46	1.12	0.43	1.11	0.32	1.03	0.86	2-octaprenyl-6-methoxyphenol hydroxylase	COG0654	HC	UbiH	2-polyprenyl-6-methoxyphenol hydroxylase and related FAD-dependent oxidoreductases	YP_004187685.1
VVMO6_00461	79.75	92.86	90.7	91.6	1.16	0.35	1.14	0.17	1.15	0.37	-1.02	0.86	2-octaprenyl-3-methyl-6-methoxy-1,4-benzoquinolhydroxylase	COG0654	HC	UbiH	2-polyprenyl-6-methoxyphenol hydroxylase and related FAD-dependent oxidoreductases	YP_004187686.1
VVMO6_00462	264.75	219.52	178.29	186.61	-1.21	0.19	-1.48	0.44	-1.42	0.33	-1.23	0.69	hypothetical protein					YP_004187687.1
VVMO6_00463	95.47	112.54	110.09	109.01	1.18	0.16	1.15	0.2	1.14	0.43	-1.02	0.36	transcriptional regulator	COG2606	S	EbsC	Uncharacterized conserved protein	YP_004187688.1
VVMO6_00464	107.03	138.25	146.98	143.89	1.29	0.04	1.37	0.03	1.34	0.32	1.06	0.23	Fe/S cluster synthesis/repair in oxidative stress protein	COG0354	R	COG0354	Predicted aminomethyltransferase related to GcvT	YP_004187689.1
VVMO6_00465	254.65	365.2	344.63	352.45	1.43	0.24	1.35	0.00413	1.38	0.01	-1.06	0.79	YgfY	COG2938	S	COG2938	Uncharacterized conserved protein	YP_004187690.1
VVMO6_00466	62.43	53.5	48.6	45.25	-1.17	0.59	-1.28	0.44	-1.38	0.35	-1.1	0.29	hypothetical protein					YP_004187691.1
VVMO6_00467	384.13	462.87	434.75	456.45	1.2	0.02	1.13	0.13	1.19	0.11	-1.06	0.22	L-aspartate oxidase	COG0029	H	NadB	Aspartate oxidase	YP_004187692.1
VVMO6_00468	380.48	403.98	459	449.78	1.06	0.54	1.21	0.26	1.18	0.64	1.14	0.37	RNA polymerase sigma factor RpoE	COG1595	K	RpoE	DNA-directed RNA polymerase specialized sigma subunit, sigma24 homolog	YP_004187693.1
VVMO6_00469	320.17	326.69	368.6	362.24	1.02	0.83	1.15	0.23	1.13	0.73	1.13	0.23	sigma factor RpoE negative regulatory protein RseA	COG3073	T	RseA	Negative regulator of sigma E activity	YP_004187694.1
VVMO6_00470	269.39	248.22	244.36	244.51	-1.09	0.69	-1.1	0.48	-1.1	0.69	-1.02	0.93	sigma factor RpoE negative regulatory protein RseB	COG3026	T	RseB	Negative regulator of sigma E activity	YP_004187695.1
VVMO6_00471	273.48	234.82	243.62	222.35	-1.16	0.48	-1.12	0.43	-1.23	0.21	1.04	0.84	sigma factor RpoE regulatory protein RseC	COG3086	T	RseC	Positive regulator of sigma E activity	YP_004187696.1
VVMO6_00472	582.86	524.04	507.01	491.88	-1.11	0.46	-1.15	0.27	-1.18	0.39	-1.03	0.82	translation elongation factor LepA	COG0481	M	LepA	Membrane GTPase LepA	YP_004187697.1
VVMO6_00473	305.9	215.84	211.99	192.22	-1.42	0.15	-1.44	0.05	-1.59	0.02	-1.02	0.93	signal peptidase I	COG0681	U	LepB	Signal peptidase I	YP_004187698.1
VVMO6_00474	308.83	198.91	193.46	167.72	-1.55	0.07	-1.6	0.04	-1.84	0.08	-1.03	0.9	ribonuclease III	COG0571	K	Rnc	dsRNA-specific ribonuclease	YP_004187699.1
VVMO6_00475	503.34	267.3	271.82	248.52	-1.88	0.02	-1.85	0.01	-2.03	0.07	1.02	0.87	GTP-binding protein Era	COG1159	R	Era	GTPase	YP_004187700.1
VVMO6_00412	8.11	2.79	4	3.94	-2.9	0.04	-2.03	0.01	-2.06	0.00836	1.43	0.38	PTS system cellobiose-specific transporter subunit IIA	COG1447	G	CelC	Phosphotransferase system cellobiose-specific component IIA	YP_004187637.1
VVMO6_00477	172.87	186.2	192.58	206.69	1.08	0.51	1.11	0.08	1.2	0.21	1.03	0.75	pyridoxine 5'-phosphate synthase	COG0854	H	PdxJ	Pyridoxal phosphate biosynthesis protein	YP_004187702.1
VVMO6_00478	118.38	129.13	136.1	144.94	1.09	0.54	1.15	0.32	1.22	0.2	1.05	0.38	holo-ACP synthase	COG0736	I	AcpS	Phosphopantetheinyl transferase (holo-ACP synthase)	YP_004187703.1
VVMO6_00479	100.5	88.23	84.38	83.87	-1.14	0.33	-1.19	0.06	-1.2	0.16	-1.05	0.75	hypothetical protein					YP_004187704.1
VVMO6_00480	35.89	30.56	31.68	30.44	-1.17	0.09	-1.13	0.13	-1.18	0.18	1.04	0.25	hypothetical protein					YP_004187705.1
VVMO6_00481	33.93	36.09	36.54	34.19	1.06	0.41	1.08	0.61	1.01	0.95	1.01	0.92	diguanylate cyclase	COG2199	T	COG2199	FOG: GGDEF domain	YP_004187706.1
VVMO6_00482	30.91	29.37	27.5	24.56	-1.05	0.79	-1.12	0.55	-1.26	0.42	-1.07	0.34	BarA sensory histidine kinase ( VarS GacS)					YP_004187707.1
VVMO6_00483	62.61	65.21	61.93	62.69	1.04	0.78	-1.01	0.94	1	0.99	-1.05	0.34	BarA sensory histidine kinase ( VarS GacS)	COG0642	T	BaeS	Signal transduction histidine kinase	YP_004187708.1
VVMO6_00484	46.69	53.85	58.28	54.3	1.15	0.2	1.25	0.41	1.16	0.36	1.08	0.74	23S rRNA (uracil-5-)-methyltransferase RumA	COG2265	J	TrmA	SAM-dependent methyltransferases related to tRNA (uracil-5-)-methyltransferase	YP_004187709.1
VVMO6_00485	203.29	205.61	213.32	202.88	1.01	0.89	1.05	0.66	-1	0.97	1.04	0.76	GTP pyrophosphokinase , (p)ppGpp synthetase I	COG0317	TK	SpoT	Guanosine polyphosphate pyrophosphohydrolases/synthetases	YP_004187710.1
VVMO6_00486	99.05	87.4	91.52	86.12	-1.13	0.33	-1.08	0.48	-1.15	0.26	1.05	0.6	nucleoside triphosphate pyrophosphohydrolase MazG	COG3956	R	COG3956	Protein containing tetrapyrrole methyltransferase domain and MazG-like (predicted pyrophosphatase) domain	YP_004187711.1
VVMO6_00487	1606.55	1468.82	1362.05	1287.41	-1.09	0.3	-1.18	0.15	-1.25	0.08	-1.08	0.18	CTP synthase	COG0504	F	PyrG	CTP synthase (UTP-ammonia lyase)	YP_004187712.1
VVMO6_00488	2514.04	2092.44	2147.93	2111.38	-1.2	0.24	-1.17	0.34	-1.19	0.38	1.03	0.87	enolase	COG0148	G	Eno	Enolase	YP_004187713.1
VVMO6_00489	23.88	15.56	15.62	16.7	-1.53	0.39	-1.53	0.16	-1.43	0.15	1	0.99	hypothetical protein					YP_004187714.1
VVMO6_00490	280.19	259.1	269.16	285.26	-1.08	0.14	-1.04	0.75	1.02	0.93	1.04	0.76	cell division protein FtsB	COG2919	D	COG2919	Septum formation initiator	YP_004187715.1
VVMO6_00491	200.57	184.56	193.41	189.67	-1.09	0.41	-1.04	0.74	-1.06	0.66	1.05	0.75	2-C-methyl-D-erythritol 4-phosphate cytidylyltransferase	COG1211	I	IspD	4-diphosphocytidyl-2-methyl-D-erithritol synthase	YP_004187716.1
VVMO6_00492	187.22	171.11	182.99	191.7	-1.09	0.39	-1.02	0.89	1.02	0.81	1.07	0.74	2-C-methyl-D-erythritol 2,4-cyclodiphosphate synthase	COG0245	I	IspF	2C-methyl-D-erythritol 2,4-cyclodiphosphate synthase	YP_004187717.1
VVMO6_00493	183.8	162.29	183.77	171.08	-1.13	0.25	-1	1	-1.07	0.12	1.13	0.43	tRNA pseudouridine 13 synthase	COG0585	S	COG0585	Uncharacterized conserved protein	YP_004187718.1
VVMO6_00494	162.35	140.04	148.8	138.79	-1.16	0.3	-1.09	0.66	-1.17	0.03	1.06	0.8	5'-nucleotidase	COG0496	R	SurE	Predicted acid phosphatase	YP_004187719.1
VVMO6_00495	181.6	151.44	155.79	143.51	-1.2	0.22	-1.17	0.3	-1.27	0.23	1.03	0.88	protein-L-isoaspartate O-methyltransferase	COG2518	O	Pcm	Protein-L-isoaspartate carboxylmethyltransferase	YP_004187720.1
VVMO6_00496	1246.07	1289.33	1231.64	1373.4	1.03	0.51	-1.01	0.95	1.1	0.74	-1.05	0.82	lipoprotein NlpD	COG0739	M	NlpD	Membrane proteins related to metalloendopeptidases	YP_004187721.1
VVMO6_00497	1590.99	1542.69	1515.6	1562.87	-1.03	0.77	-1.05	0.89	-1.02	0.94	-1.02	0.96	RNA polymerase sigma factor RpoS	COG0568	K	RpoD	DNA-directed RNA polymerase, sigma subunit (sigma70/sigma32)	YP_004187722.1
VVMO6_00498	122.36	151.89	150.84	156.36	1.24	0.18	1.23	0.19	1.28	0.05	-1.01	0.96	DNA mismatch repair protein MutS	COG0249	L	MutS	Mismatch repair ATPase (MutS family)	YP_004187723.1
VVMO6_00499	40.37	42.98	48.21	47.4	1.06	0.32	1.19	0.05	1.17	0.07	1.12	0.07	DNA repair function protein	COG1546	R	CinA	Uncharacterized protein (competence- and mitomycin-induced)	YP_004187724.1
VVMO6_00500	443.84	338.75	318.14	317.59	-1.31	0.04	-1.4	0.01	-1.4	0.03	-1.06	0.4	recombinase A	COG0468	L	RecA	RecA/RadA recombinase	YP_004187725.1
VVMO6_00501	58.63	36.28	37.82	33.36	-1.62	0.14	-1.55	0.15	-1.76	0.12	1.04	0.33	regulatory protein RecX	COG2137	R	OraA	Uncharacterized protein conserved in bacteria	YP_004187726.1
VVMO6_00502	480.59	493.84	500.42	499.02	1.03	0.84	1.04	0.75	1.04	0.64	1.01	0.94	alanyl-tRNA synthetase	COG0013	J	AlaS	Alanyl-tRNA synthetase	YP_004187727.1
VVMO6_00503	1358.66	748.07	755.04	807.11	-1.82	0.04	-1.8	0.05	-1.68	0.12	1.01	0.95	aspartokinase	COG0527	E	LysC	Aspartokinases	YP_004187728.1
VVMO6_00504	1968.42	1234.62	1365.43	1329.9	-1.59	0.1	-1.44	0.22	-1.48	0.18	1.11	0.73	carbon storage regulator	COG1551	T	CsrA	Carbon storage regulator (could also regulate swarming and quorum sensing)	YP_004187729.1
VVMO6_00505	192.83	256.48	225.64	232.34	1.33	0.04	1.17	0.33	1.2	0.11	-1.14	0.38	oxaloacetate decarboxylase subunit gamma	COG3630	C	OadG	Na+-transporting methylmalonyl-CoA/oxaloacetate decarboxylase, gamma subunit	YP_004187730.1
VVMO6_00506	261.2	291.68	280.65	293.41	1.12	0.18	1.07	0.54	1.12	0.55	-1.04	0.7	oxaloacetate decarboxylase subunit alpha	COG5016	C	COG5016	Pyruvate/oxaloacetate carboxyltransferase	YP_004187731.1
VVMO6_00507	236.27	196.23	192.13	198.4	-1.2	0.06	-1.23	0.05	-1.19	0.61	-1.02	0.53	oxaloacetate decarboxylase subunit beta	COG1883	C	OadB	Na+-transporting methylmalonyl-CoA/oxaloacetate decarboxylase, beta subunit	YP_004187732.1
VVMO6_00508	54.6	52.05	63.8	60.56	-1.05	0.66	1.17	0.19	1.11	0.33	1.23	0.08	NADPH:quinone reductase	COG0604	CR	Qor	NADPH:quinone reductase and related Zn-dependent oxidoreductases	YP_004187733.1
VVMO6_00509	44.03	49.77	55.72	49.33	1.13	0.05	1.27	0.02	1.12	0.07	1.12	0.06	hypothetical protein	COG1238	S	COG1238	Predicted membrane protein	YP_004187734.1
VVMO6_00510	81.85	63.52	81.92	69.54	-1.29	0.03	1	0.99	-1.18	0.1	1.29	0.03	protease, insulinase family/protease, insulinase family	COG0612	R	PqqL	Predicted Zn-dependent peptidases	YP_004187735.1
VVMO6_00511	146.63	132.98	144.5	135.86	-1.1	0.23	-1.01	0.77	-1.08	0.32	1.09	0.17	glutamate--cysteine ligase	COG2918	H	GshA	Gamma-glutamylcysteine synthetase	YP_004187736.1
VVMO6_00512	197.19	151.18	157.47	159.82	-1.3	0.00749	-1.25	0.06	-1.23	0.23	1.04	0.62	hypothetical protein	COG4764	S	COG4764	Uncharacterized protein conserved in bacteria	YP_004187737.1
VVMO6_00513	237	191.83	223.12	202.82	-1.24	0.27	-1.06	0.74	-1.17	0.25	1.16	0.55	S-ribosylhomocysteine lyase/autoinducer-2 production protein LuxS	COG1854	T	LuxS	LuxS protein involved in autoinducer AI2 synthesis	YP_004187738.1
VVMO6_00514	184.09	154.66	166.18	152.68	-1.19	0.17	-1.11	0.36	-1.21	0.06	1.07	0.57	hemolysin	COG4536	P	CorB	Putative Mg2+ and Co2+ transporter CorB	YP_004187739.1
VVMO6_00515	218.66	175.06	173.02	183.43	-1.25	0.03	-1.26	0.05	-1.19	0.1	-1.01	0.89	ccsA-related protein	COG4137	R	COG4137	ABC-type uncharacterized transport system, permease component	YP_004187740.1
VVMO6_00516	380.37	375.13	355.78	370.83	-1.01	0.76	-1.07	0.11	-1.03	0.48	-1.05	0.38	signal recognition particle, subunit Ffh SRP54	COG0541	U	Ffh	Signal recognition particle GTPase	YP_004187741.1
VVMO6_00517	2914.87	1681.42	1974.17	2075.89	-1.73	0.00641	-1.48	0.01	-1.4	0.07	1.17	0.06	30S ribosomal protein S16p	COG0228	J	RpsP	Ribosomal protein S16	YP_004187742.1
VVMO6_00518	4133.21	2817.77	3095.75	2882.32	-1.47	0.00189	-1.34	0.01	-1.43	0.18	1.1	0.17	16S rRNA processing protein RimM	COG0806	J	RimM	RimM protein, required for 16S rRNA processing	YP_004187743.1
VVMO6_00519	3792.6	2349.92	2626.64	2485.26	-1.61	0.02	-1.44	0.04	-1.53	0.19	1.12	0.49	tRNA (Guanine37-N1) -methyltransferase	COG0336	J	TrmD	tRNA-(guanine-N1)-methyltransferase	YP_004187744.1
VVMO6_00520	3981.64	2423.34	2628.55	2566.81	-1.64	0.05	-1.51	0.07	-1.55	0.21	1.08	0.72	50S ribosomal protein L19p	COG0335	J	RplS	Ribosomal protein L19	YP_004187745.1
VVMO6_00521	278.27	240.49	263.77	217.35	-1.16	0.34	-1.05	0.06	-1.28	0.08	1.1	0.53	zinc-binding protein	COG3024	S	COG3024	Uncharacterized protein conserved in bacteria	YP_004187746.1
VVMO6_00522	167.19	167.01	165.16	164.46	-1	0.97	-1.01	0.86	-1.02	0.74	-1.01	0.88	hypothetical protein	COG4582	S	COG4582	Uncharacterized protein conserved in bacteria	YP_004187747.1
VVMO6_00523	92.26	106.57	106.37	103.1	1.16	0.04	1.15	0.00779	1.12	0.06	-1	0.95	dephospho-CoA kinase	COG0237	H	CoaE	Dephospho-CoA kinase	YP_004187748.1
VVMO6_00524	100.06	115.47	119.41	123.42	1.15	0.16	1.19	0.18	1.23	0.19	1.03	0.61	leader peptidase (Prepilin peptidase)/N-methyltransferase	COG1989	NOU	PulO	Type II secretory pathway, prepilin signal peptidase PulO and related peptidases	YP_004187749.1
VVMO6_00525	7.55	6.34	9.19	7.55	-1.19	0.08	1.22	0.02	-1	0.99	1.45	0.01	type IV fimbrial assembly protein PilC	COG1459	NU	PulF	Type II secretory pathway, component PulF	YP_004187750.1
VVMO6_00526	6.96	6.85	6.91	6.49	-1.02	0.51	-1.01	0.94	-1.07	0.12	1.01	0.94	type IV pilin PilA	COG2804	NU	PulE	Type II secretory pathway, ATPase PulE/Tfp pilus assembly pathway, ATPase PilB	YP_004187751.1
VVMO6_00527	14.23	9.33	9.66	9.11	-1.52	0.19	-1.47	0.22	-1.56	0.18	1.04	0.73	type IV pilin PilA	COG4968	NU	PilE	Tfp pilus assembly protein PilE	YP_004187752.1
VVMO6_00528	351.83	383.67	341.06	381.94	1.09	0.18	-1.03	0.72	1.09	0.61	-1.12	0.19	quinolinate phosphoribosyltransferase (decarboxylating)	COG0157	H	NadC	Nicotinate-nucleotide pyrophosphorylase	YP_004187753.1
VVMO6_00529	93.21	103.47	100.89	101.05	1.11	0.27	1.08	0.33	1.08	0.32	-1.03	0.48	N-acetylmuramoyl-L-alanine amidase AmpD	COG3023	V	AmpD	Negative regulator of beta-lactamase expression	YP_004187754.1
VVMO6_00530	10.76	13.76	15.9	10.71	1.28	0.00658	1.48	0.04	-1.01	0.98	1.16	0.18	hypothetical protein					YP_004187755.1
VVMO6_00531	822.42	1174.25	1513.55	1414.64	1.43	0.16	1.84	0.08	1.72	0.14	1.29	0.22	transcriptional repressor for pyruvate dehydrogenase complex	COG2186	K	FadR	Transcriptional regulators	YP_004187756.1
VVMO6_00532	933.29	1290.83	1597.91	1443.48	1.38	0.13	1.71	0.00487	1.55	0.11	1.24	0.15	pyruvate dehydrogenase E1 component	COG2609	C	AceE	Pyruvate dehydrogenase complex, dehydrogenase (E1) component	YP_004187757.1
VVMO6_00533	668.42	783.48	795.95	854.27	1.17	0.56	1.19	0.45	1.28	0.47	1.02	0.96	dihydrolipoamide acetyltransferase component of pyruvate dehydrogenase complex	COG0508	C	AceF	Pyruvate/2-oxoglutarate dehydrogenase complex, dihydrolipoamide acyltransferase (E2) component, and related enzymes	YP_004187758.1
VVMO6_00534	988.44	848.48	775.88	916.85	-1.16	0.15	-1.27	0.04	-1.08	0.8	-1.09	0.22	dihydrolipoamide dehydrogenase of pyruvate dehydrogenase complex	COG1249	C	Lpd	Pyruvate/2-oxoglutarate dehydrogenase complex, dihydrolipoamide dehydrogenase (E3) component, and related enzymes	YP_004187759.1
VVMO6_04348	23.95	7.07	9.94	5.26	-3.39	0.02	-2.41	0.06	-4.55	0.02	1.41	0.42	hypothetical protein	COG1835	I	COG1835	Predicted acyltransferases	YP_004191573.1
VVMO6_00536	399.17	436.8	449.67	484.54	1.09	0.29	1.13	0.11	1.21	0.12	1.03	0.66	hypoxanthine-guanine phosphoribosyltransferase	COG0634	F	Hpt	Hypoxanthine-guanine phosphoribosyltransferase	YP_004187761.1
VVMO6_00537	249.78	258.76	263.14	219.24	1.04	0.75	1.05	0.74	-1.14	0.51	1.02	0.87	carbonic anhydrase	COG0288	P	CynT	Carbonic anhydrase	YP_004187762.1
VVMO6_00538	47.46	42.51	44.01	42.07	-1.12	0.04	-1.08	0.53	-1.13	0.08	1.04	0.77	sulfate permease family protein	COG0659	P	SUL1	Sulfate permease and related transporters (MFS superfamily)	YP_004187763.1
VVMO6_00539	32.19	24.53	26.76	26.9	-1.31	0.31	-1.2	0.54	-1.2	0.38	1.09	0.79	multidrug ABC transporter ATPase	COG1131	V	CcmA	ABC-type multidrug transport system, ATPase component	YP_004187764.1
VVMO6_00540	31.12	21.44	24.21	22.49	-1.45	0.07	-1.29	0.28	-1.38	0.08	1.13	0.55	multidrug ABC transporter permease	COG1682	GM	TagG	ABC-type polysaccharide/polyol phosphate export systems, permease component	YP_004187765.1
VVMO6_00541	173.3	145.42	151.94	145	-1.19	0.2	-1.14	0.23	-1.2	0.16	1.04	0.53	pantoate--beta-alanine ligase	COG0414	H	PanC	Panthothenate synthetase	YP_004187766.1
VVMO6_00542	117.75	94.22	101.95	93.27	-1.25	0.08	-1.15	0.16	-1.26	0.07	1.08	0.16	3-methyl-2-oxobutanoatehydroxymethyltransferase	COG0413	H	PanB	Ketopantoate hydroxymethyltransferase	YP_004187767.1
VVMO6_00543	101.35	93.65	100.6	95.15	-1.08	0.41	-1.01	0.95	-1.07	0.45	1.07	0.51	2-amino-4-hydroxy-6-hydroxymethyldihydropteridine pyrophosphokinase	COG0801	H	FolK	7,8-dihydro-6-hydroxymethylpterin-pyrophosphokinase	YP_004187768.1
VVMO6_00544	186.25	165.91	172.45	167.38	-1.12	0.14	-1.08	0.45	-1.11	0.45	1.04	0.67	poly(A) polymerase	COG0617	J	PcnB	tRNA nucleotidyltransferase/poly(A) polymerase	YP_004187769.1
VVMO6_00545	52.75	41.74	43.68	37.2	-1.26	0.4	-1.21	0.46	-1.42	0.24	1.05	0.77	glutamyl-Q-tRNA synthetase	COG0008	J	GlnS	Glutamyl- and glutaminyl-tRNA synthetases	YP_004187770.1
VVMO6_00546	379.66	447.18	443.46	494.31	1.18	0.14	1.17	0.15	1.3	0.26	-1.01	0.92	C4-type zinc finger protein DksA/TraR family	COG1734	T	DksA	DnaK suppressor protein	YP_004187771.1
VVMO6_00547	61.41	57.29	51.94	58.21	-1.07	0.02	-1.18	0.27	-1.05	0.06	-1.1	0.48	sugar/maltose fermentation stimulation protein-like protein	COG1489	R	SfsA	DNA-binding protein, stimulates sugar fermentation	YP_004187772.1
VVMO6_00548	56.46	46.89	52.96	50.23	-1.2	0.06	-1.07	0.66	-1.12	0.24	1.13	0.49	ATP-dependent helicase HrpB	COG1643	L	HrpA	HrpA-like helicases	YP_004187773.1
VVMO6_00549	63.35	38.04	40.52	40.54	-1.67	0.05	-1.56	0.05	-1.56	0.16	1.07	0.55	multimodular transpeptidase-transglycosylase	COG0744	M	MrcB	Membrane carboxypeptidase (penicillin-binding protein)	YP_004187774.1
VVMO6_00550	115.27	96.43	105.69	101.3	-1.2	0.03	-1.09	0.09	-1.14	0.35	1.1	0.08	patatin-like phospholipase	COG1752	R	RssA	Predicted esterase of the alpha-beta hydrolase superfamily	YP_004187775.1
VVMO6_00551	513.68	494.87	454.22	474.04	-1.04	0.82	-1.13	0.57	-1.08	0.64	-1.09	0.63	aconitate hydratase 2/2-methylisocitrate dehydratase	COG1049	C	AcnB	Aconitase B	YP_004187776.1
VVMO6_00552	31.89	23.16	24.14	23.87	-1.38	0.01	-1.32	0.02	-1.34	0.19	1.04	0.49	glycerate kinase	COG1929	G	COG1929	Glycerate kinase	YP_004187777.1
VVMO6_00553	27.73	26.72	26.11	27.91	-1.04	0.78	-1.06	0.73	1.01	0.98	-1.02	0.85	D-glycerate transporter	COG2610	GE	GntT	H+/gluconate symporter and related permeases	YP_004187778.1
VVMO6_00554	32.85	43.26	44.9	46.64	1.32	0.03	1.37	0.27	1.42	0.19	1.04	0.86	sugar diacid utilization regulator SdaR	COG3835	KT	CdaR	Sugar diacid utilization regulator	YP_004187779.1
VVMO6_00555	58.28	75.05	80.43	89.69	1.29	0.19	1.38	0.00579	1.54	0.23	1.07	0.6	hypothetical protein	COG3112	S	COG3112	Uncharacterized protein conserved in bacteria	YP_004187780.1
VVMO6_00556	17.81	28.98	42.89	32.51	1.63	0.38	2.41	0.27	1.83	0.41	1.48	0.54	nitrogen regulatory protein P-II	COG0347	E	GlnK	Nitrogen regulatory protein PII	YP_004187781.1
VVMO6_00557	24.3	41.44	66.77	37.62	1.71	0.45	2.75	0.3	1.55	0.32	1.61	0.55	ammonium transporter	COG0004	P	AmtB	Ammonia permease	YP_004187782.1
VVMO6_02715	157.18	48.66	52.05	61.11	-3.23	0.03	-3.02	0.03	-2.57	0.07	1.07	0.31	hypothetical protein	COG3495	S	COG3495	Uncharacterized protein conserved in bacteria	YP_004189940.1
VVMO6_00559	341.05	333.25	322.22	312.25	-1.02	0.92	-1.06	0.79	-1.09	0.73	-1.03	0.72	iron ABC transporter permease	COG1178	P	ThiP	ABC-type Fe3+ transport system, permease component	YP_004187784.1
VVMO6_00560	398.56	325.46	318.46	315.47	-1.22	0.35	-1.25	0.32	-1.26	0.55	-1.02	0.62	iron ABC transporter ATP-binding protein	COG3842	E	PotA	ABC-type spermidine/putrescine transport systems, ATPase components	YP_004187785.1
VVMO6_00561	64.8	41.8	34.88	35.87	-1.55	0.26	-1.86	0.15	-1.81	0.2	-1.2	0.47	glcNAc phosphomutase	COG1109	G	{ManB}	Phosphomannomutase	YP_004187786.1
VVMO6_00562	31.52	16.41	18.78	17.02	-1.92	0.05	-1.68	0.08	-1.85	0.06	1.14	0.49	chitobiose phosphorylase	COG3459	G	COG3459	Cellobiose phosphorylase	YP_004187787.1
VVMO6_00563	20.44	15.16	15.58	14.96	-1.35	0.11	-1.31	0.1	-1.37	0.12	1.03	0.81	beta-N-acetylhexosaminidase (GlcNAc)2 catabolism	COG3525	G	Chb	N-acetyl-beta-hexosaminidase	YP_004187788.1
VVMO6_00564	20.18	12.24	16.34	11.62	-1.65	0.04	-1.23	0.11	-1.74	0.04	1.33	0.06	glucosamine kinase GpsK	COG2971	G	COG2971	Predicted N-acetylglucosamine kinase	YP_004187789.1
VVMO6_00565	29.56	27.22	27.98	27.81	-1.09	0.73	-1.06	0.77	-1.06	0.73	1.03	0.88	glucosamine-link cellobiase					YP_004187790.1
VVMO6_00566	25.89	19.99	21.5	18.63	-1.29	0.26	-1.2	0.54	-1.39	0.2	1.08	0.8	(GlcNAc)2 ABC transporter ATP-binding protein 2	COG0444	EP	DppD	ABC-type dipeptide/oligopeptide/nickel transport system, ATPase component	YP_004187791.1
VVMO6_00567	12.79	11.6	13.98	11.94	-1.1	0.74	1.09	0.71	-1.07	0.79	1.21	0.39	(GlcNAc)2 ABC transporter ATP-binding protein 1	COG0444	EP	DppD	ABC-type dipeptide/oligopeptide/nickel transport system, ATPase component	YP_004187792.1
VVMO6_00568	46.78	46.97	30.8	28.52	1	0.98	-1.52	0.1	-1.64	0.07	-1.53	0.23	(GlcNAc)2 ABC transporter permease 2	COG1173	EP	DppC	ABC-type dipeptide/oligopeptide/nickel transport systems, permease components	YP_004187793.1
VVMO6_00569	38.42	36.67	22.76	22.62	-1.05	0.83	-1.69	0.1	-1.7	0.06	-1.61	0.26	(GlcNAc)2 ABC transporter permease 1	COG0601	EP	DppB	ABC-type dipeptide/oligopeptide/nickel transport systems, permease components	YP_004187794.1
VVMO6_00570	131.69	141.02	143.27	136.45	1.07	0.79	1.09	0.76	1.04	0.86	1.02	0.97	(GlcNAc)2 ABC transporter substrate-binding protein	COG0747	E	DdpA	ABC-type dipeptide transport system, periplasmic component	YP_004187795.1
VVMO6_00571	47.47	46.68	40.01	39.94	-1.02	0.96	-1.19	0.69	-1.19	0.7	-1.17	0.3	chitin catabolic cascade sensor histidine kinase ChiS	COG0642	T	BaeS	Signal transduction histidine kinase	YP_004187796.1
VVMO6_00572	87.19	92.48	92.24	99.72	1.06	0.31	1.06	0.51	1.14	0.52	-1	0.98	ribosomal RNA small subunit methyltransferase C	COG2813	J	RsmC	16S RNA G1207 methylase RsmC	YP_004187797.1
VVMO6_00573	78.85	71.16	86.89	84.07	-1.11	0.23	1.1	0.33	1.07	0.04	1.22	0.18	permease	COG0628	R	PerM	Predicted permease	YP_004187798.1
VVMO6_00574	16.16	20.82	19.98	20.67	1.29	0.23	1.24	0.19	1.28	0.55	-1.04	0.8	hypothetical protein					YP_004187799.1
VVMO6_00575	181.13	178.65	180.45	181.93	-1.01	0.18	-1	0.96	1	0.93	1.01	0.89	glutamate-1-semialdehyde aminotransferase	COG0001	H	HemL	Glutamate-1-semialdehyde aminotransferase	YP_004187800.1
VVMO6_00576	1153.89	1114.93	1235.27	1173.87	-1.03	0.7	1.07	0.24	1.02	0.77	1.11	0.33	iron binding protein from the HesB_IscA_SufA family	COG0316	S	IscA	Uncharacterized conserved protein	YP_004187801.1
VVMO6_00577	523.8	514.43	492.87	461.67	-1.02	0.8	-1.06	0.48	-1.13	0.16	-1.04	0.7	membrane-fusion protein	COG0845	M	AcrA	Membrane-fusion protein	YP_004187802.1
VVMO6_00578	414.57	309.91	307.45	283.6	-1.34	0.06	-1.35	0.15	-1.46	0.23	-1.01	0.96	multidrug resistance protein	COG0841	V	AcrB	Cation/multidrug efflux pump	YP_004187803.1
VVMO6_00579	114.65	76.03	69.41	70.01	-1.51	0.04	-1.65	0.02	-1.64	0.01	-1.1	0.48	membrane protein	COG0739	M	NlpD	Membrane proteins related to metalloendopeptidases	YP_004187804.1
VVMO6_00580	316.59	375.8	391.67	376.81	1.19	0.05	1.24	0.07	1.19	0.56	1.04	0.41	tyrosyl-tRNA synthetase, cluster 1	COG0162	J	TyrS	Tyrosyl-tRNA synthetase	YP_004187805.1
VVMO6_00581	57.84	54.18	51.43	46.71	-1.07	0.6	-1.12	0.05	-1.24	0.14	-1.05	0.69	hypothetical protein	COG2832	S	COG2832	Uncharacterized protein conserved in bacteria	YP_004187806.1
VVMO6_00582	53.17	61.16	62.33	69.46	1.15	0.17	1.17	0.37	1.31	0.17	1.02	0.91	D-alanyl-D-alanine carboxypeptidase	COG2027	M	DacB	D-alanyl-D-alanine carboxypeptidase (penicillin-binding protein 4)	YP_004187807.1
VVMO6_00583	2375.27	2338.48	2832.09	3326.77	-1.02	0.97	1.19	0.63	1.4	0.24	1.21	0.64	outer membrane protein OmpU	COG3203	M	OmpC	Outer membrane protein (porin)	YP_004187808.1
VVMO6_00535	4045.55	1888.11	10092.4	2067.18	-2.14	0.00121	2.49	0.000119	-1.96	0.00138	5.35	1.92e-05	quorum-sensing regulator of virulence HapR	COG1309	K	AcrR	Transcriptional regulator	YP_004187760.1
VVMO6_00585	725.02	750.62	809.72	786.18	1.04	0.76	1.12	0.09	1.08	0.54	1.08	0.49	transcription elongation factor GreA	COG0782	K	GreA	Transcription elongation factor	YP_004187810.1
VVMO6_00586	409.2	385.99	409.63	433.89	-1.06	0.72	1	0.99	1.06	0.73	1.06	0.5	RNA binding protein	COG1534	J	COG1534	Predicted RNA-binding protein containing KH domain, possibly ribosomal protein	YP_004187811.1
VVMO6_00587	122.48	115.46	133.02	124.29	-1.06	0.57	1.09	0.25	1.01	0.9	1.15	0.29	cell division protein FtsJ	COG0293	J	FtsJ	23S rRNA methylase	YP_004187812.1
VVMO6_00588	706.61	728.36	788.98	771.61	1.03	0.75	1.12	0.48	1.09	0.4	1.08	0.5	cell division protein FtsH	COG0465	O	HflB	ATP-dependent Zn proteases	YP_004187813.1
VVMO6_00589	102.19	74.56	71.25	64.15	-1.37	0.13	-1.43	0.16	-1.59	0.11	-1.05	0.75	dihydropteroate synthase	COG0294	H	FolP	Dihydropteroate synthase and related enzymes	YP_004187814.1
VVMO6_00590	321.58	278.99	281.91	271.35	-1.15	0.21	-1.14	0.24	-1.19	0.14	1.01	0.85	phosphoglucosamine mutase	COG1109	G	{ManB}	Phosphomannomutase	YP_004187815.1
VVMO6_00591	37.81	42.73	25.58	34.22	1.13	0.57	-1.48	0.39	-1.1	0.67	-1.67	0.2	hypothetical protein					YP_004187816.1
VVMO6_00592	2968.63	2781.69	2954.76	2848.58	-1.07	0.33	-1	0.94	-1.04	0.87	1.06	0.38	preprotein translocase subunit SecG	COG1314	U	SecG	Preprotein translocase subunit SecG	YP_004187817.1
VVMO6_00593	820.58	589.29	612.68	550.01	-1.39	0.09	-1.34	0.04	-1.49	0.06	1.04	0.81	clustered with transcription termination protein NusA	COG0779	S	COG0779	Uncharacterized protein conserved in bacteria	YP_004187818.1
VVMO6_00594	829.18	587.76	627.05	550.91	-1.41	0.09	-1.32	0.08	-1.51	0.03	1.07	0.68	transcription termination protein NusA	COG0195	K	NusA	Transcription elongation factor	YP_004187819.1
VVMO6_00595	1723.95	941.28	929.89	947.32	-1.83	0.06	-1.85	0.07	-1.82	0.18	-1.01	0.93	translation initiation factor 2	COG0532	J	InfB	Translation initiation factor 2 (IF-2; GTPase)	YP_004187820.1
VVMO6_02843	110.95	36.6	47.91	29.57	-3.03	0.02	-2.32	0.15	-3.75	0.02	1.31	0.74	TPR domain-containing protein component of TonB system					YP_004190068.1
VVMO6_00634	78.01	226.01	151.7	211.6	2.9	0.05	1.94	0.00626	2.71	0.00267	-1.49	0.17	LysR family transcriptional regulator	COG0583	K	LysR	Transcriptional regulator	YP_004187859.1
VVMO6_00598	1913.48	1444.79	1601.51	1528.26	-1.32	0.08	-1.19	0.15	-1.25	0.11	1.11	0.03	30S ribosomal protein S15p	COG0184	J	RpsO	Ribosomal protein S15P/S13E	YP_004187823.1
VVMO6_00599	15.54	13.03	14.8	12.86	-1.19	0.72	-1.05	0.86	-1.21	0.54	1.14	0.76	hypothetical protein					YP_004187824.1
VVMO6_00600	18.15	14.58	17.77	15.38	-1.24	0.07	-1.02	0.75	-1.18	0.18	1.22	0.00251	membrane protein	COG4104	S	COG4104	Uncharacterized conserved protein	YP_004187825.1
VVMO6_00601	5.77	2.45	4.16	2.57	-2.35	0.11	-1.39	0.26	-2.24	0.11	1.7	0.15	hypothetical protein					YP_004187826.1
VVMO6_00602	49.26	35.17	17.58	24.71	-1.4	0.54	-2.8	0.23	-1.99	0.34	-2	0.14	hypothetical protein					YP_004187827.1
VVMO6_00603	3.86	1.24	2.03	2.76	-3.11	0.16	-1.9	0.26	-1.4	0.46	1.63	0.09	hypothetical protein	COG0387	P	ChaA	Ca2+/H+ antiporter	YP_004187828.1
VVMO6_00604	4.38	4.06	3.5	3.84	-1.08	0.69	-1.25	0.28	-1.14	0.66	-1.16	0.31	hypothetical protein					YP_004187829.1
VVMO6_00605	1243.11	960.97	972.21	938.17	-1.29	0.26	-1.28	0.28	-1.33	0.23	1.01	0.9	polyribonucleotide nucleotidyltransferase	COG1185	J	Pnp	Polyribonucleotide nucleotidyltransferase (polynucleotide phosphorylase)	YP_004187830.1
VVMO6_00606	504.97	470.91	461.58	472.56	-1.07	0.43	-1.09	0.37	-1.07	0.55	-1.02	0.67	lipoprotein NlpI	COG4785	R	NlpI	Lipoprotein NlpI, contains TPR repeats	YP_004187831.1
VVMO6_00607	50.26	36.17	42.05	51.8	-1.39	0.1	-1.2	0.18	1.03	0.94	1.16	0.25	MarR family transcriptional regulator	COG1846	K	MarR	Transcriptional regulators	YP_004187832.1
VVMO6_00608	35.25	24.45	28.33	30.4	-1.44	0.17	-1.24	0.25	-1.16	0.58	1.16	0.5	multi antimicrobial extrusion protein (Na(+)/drug antiporter), MATE family of MDR efflux pumps	COG0534	V	NorM	Na+-driven multidrug efflux pump	YP_004187833.1
VVMO6_00609	14.11	14.07	11.77	12.32	-1	0.99	-1.2	0.04	-1.15	0.3	-1.2	0.31	protease	COG0826	O	COG0826	Collagenase and related proteases	YP_004187834.1
VVMO6_00610	13.42	12	11.19	10.26	-1.12	0.56	-1.2	0.46	-1.31	0.03	-1.07	0.82	protease	COG0826	O	COG0826	Collagenase and related proteases	YP_004187835.1
VVMO6_00611	85.43	144.44	119.16	150.22	1.69	0.03	1.39	0.02	1.76	0.02	-1.21	0.13	c-di-GMP phosphodiesterase A-related protein	COG5001	T	COG5001	Predicted signal transduction protein containing a membrane domain, an EAL and a GGDEF domain	YP_004187836.1
VVMO6_00612	9.96	13.8	14.57	16.32	1.38	0.03	1.46	0.23	1.64	0.01	1.06	0.79	lipid carrier protein	COG3154	I	COG3154	Putative lipid carrier protein	YP_004187837.1
VVMO6_00613	235.88	216.78	220.42	222.37	-1.09	0.2	-1.07	0.56	-1.06	0.21	1.02	0.89	acetyltransferase	COG3153	R	COG3153	Predicted acetyltransferase	YP_004187838.1
VVMO6_00614	184.91	180.04	156.25	172.17	-1.03	0.81	-1.18	0.28	-1.07	0.54	-1.15	0.42	DNA polymerase III subunit psi	COG3050	L	HolD	DNA polymerase III, psi subunit	YP_004187839.1
VVMO6_00615	105.77	93.62	87.66	92.22	-1.13	0.49	-1.21	0.1	-1.15	0.31	-1.07	0.7	ribosomal-protein-S18p-alanineacetyltransferase	COG0456	R	RimI	Acetyltransferases	YP_004187840.1
VVMO6_00616	49.91	63.29	58.44	60.8	1.27	0.19	1.17	0.4	1.22	0.26	-1.08	0.39	c-di-GMP phosphodiesterase A-related protein	COG5001	T	COG5001	Predicted signal transduction protein containing a membrane domain, an EAL and a GGDEF domain	YP_004187841.1
VVMO6_00617	43.2	44.15	46.62	43.82	1.02	0.76	1.08	0.16	1.01	0.68	1.06	0.48	diguanylate cyclase	COG2199	T	COG2199	FOG: GGDEF domain	YP_004187842.1
VVMO6_00618	517.08	438.7	481.11	445.91	-1.18	0.05	-1.07	0.18	-1.16	0.05	1.1	0.04	peptide chain release factor 3	COG4108	J	PrfC	Peptide chain release factor RF-3	YP_004187843.1
VVMO6_00619	41.85	47.06	49.67	44.75	1.12	0.64	1.19	0.5	1.07	0.45	1.06	0.87	hypothetical protein					YP_004187844.1
VVMO6_00620	60.59	65.54	64.56	65.91	1.08	0.44	1.07	0.42	1.09	0.15	-1.02	0.88	deoxyribonuclease YjjV	COG0084	L	TatD	Mg-dependent DNase	YP_004187845.1
VVMO6_00621	1048.88	1060.31	967.53	985.56	1.01	0.92	-1.08	0.48	-1.06	0.77	-1.1	0.58	nucleoside permease NupC	COG1972	F	NupC	Nucleoside permease	YP_004187846.1
VVMO6_00622	190.63	263.92	242.43	265.27	1.38	0.21	1.27	0.13	1.39	0.17	-1.09	0.68	deoxyribose-phosphate aldolase	COG0274	F	DeoC	Deoxyribose-phosphate aldolase	YP_004187847.1
VVMO6_00623	44.23	63.77	58.93	56.8	1.44	0.05	1.33	0.3	1.28	0.25	-1.08	0.68	thymidine phosphorylase	COG0213	F	DeoA	Thymidine phosphorylase	YP_004187848.1
VVMO6_00624	104.04	133.18	144.58	119.98	1.28	0.31	1.39	0.38	1.15	0.00703	1.09	0.81	phosphopentomutase	COG1015	G	DeoB	Phosphopentomutase	YP_004187849.1
VVMO6_00625	86.81	82.34	84.59	72.59	-1.05	0.45	-1.03	0.93	-1.2	0.00712	1.03	0.93	purine nucleoside phosphorylase	COG0813	F	DeoD	Purine-nucleoside phosphorylase	YP_004187850.1
VVMO6_00626	274.78	286.14	262.8	275.37	1.04	0.85	-1.05	0.78	1	0.98	-1.09	0.73	lipoate-protein ligase A	COG3726	R	AhpA	Uncharacterized membrane protein affecting hemolysin expression	YP_004187851.1
VVMO6_00627	132.61	164.48	190.5	180.54	1.24	0.05	1.44	0.09	1.36	0.03	1.16	0.3	phosphoserine phosphatase	COG0560	E	SerB	Phosphoserine phosphatase	YP_004187852.1
VVMO6_00628	81.35	73.44	80.31	76.1	-1.11	0.52	-1.01	0.94	-1.07	0.6	1.09	0.61	hypothetical protein					YP_004187853.1
VVMO6_00629	96.51	80.07	92.37	89.12	-1.21	0.16	-1.04	0.67	-1.08	0.67	1.15	0.08	DNA repair protein RadA	COG1066	O	Sms	Predicted ATP-dependent serine protease	YP_004187854.1
VVMO6_00630	84.38	108.24	83.66	87.01	1.28	0.19	-1.01	0.97	1.03	0.88	-1.29	0.12	membrane GGDEF domain involved in signal transduction	COG2199	T	COG2199	FOG: GGDEF domain	YP_004187855.1
VVMO6_00631	99.37	93.23	87.28	82.97	-1.07	0.75	-1.14	0.37	-1.2	0.59	-1.07	0.77	small-conductance mechanosensitive channel					YP_004187856.1
VVMO6_00632	88.54	69.02	80.61	76.06	-1.28	0.27	-1.1	0.62	-1.16	0.46	1.17	0.6	nonspecific acid phosphatase					YP_004187857.1
VVMO6_00633	4036.43	4947.5	4417.85	4349.4	1.23	0.12	1.09	0.58	1.08	0.36	-1.12	0.49	translation elongation factor G-like protein	COG0480	J	FusA	Translation elongation factors (GTPases)	YP_004187858.1
VVMO6_02931	46.45	15.78	16.7	14.51	-2.94	0.05	-2.78	0.06	-3.2	0.06	1.06	0.77	hypothetical protein					YP_004190156.1
VVMO6_00720	54.65	189.87	160.99	220.65	3.47	0.04	2.95	0.01	4.04	0.00564	-1.18	0.44	methyl-accepting chemotaxis protein					YP_004187945.1
VVMO6_00636	180.85	132	130.97	129.21	-1.37	0.14	-1.38	0.37	-1.4	0.13	-1.01	0.98	long-chain-fatty-acid--CoA ligase	COG1022	I	FAA1	Long-chain acyl-CoA synthetases (AMP-forming)	YP_004187861.1
VVMO6_00637	21.1	29.73	32.26	31.81	1.41	0.08	1.53	0.24	1.51	0.01	1.09	0.76	AcaC family transcriptional regulator	COG2207	K	AraC	AraC-type DNA-binding domain-containing proteins	YP_004187862.1
VVMO6_01313	20.68	7.36	8.89	8.23	-2.81	0.01	-2.33	0.07	-2.51	0.02	1.21	0.65	lactoylglutathione lyase	COG0346	E	GloA	Lactoylglutathione lyase and related lyases	YP_004188538.1
VVMO6_03414	499.31	177.79	259.18	169.23	-2.81	0.01	-1.93	0.19	-2.95	0.02	1.46	0.57	malate synthase-related protein	COG2225	C	AceB	Malate synthase	YP_004190639.1
VVMO6_00935	15.85	32.63	25.33	34.52	2.06	0.00167	1.6	0.01	2.18	0.01	-1.29	0.01	diguanylate cyclase	COG2199	T	COG2199	FOG: GGDEF domain	YP_004188160.1
VVMO6_01433	10.24	3.76	6.01	4.43	-2.72	0.02	-1.7	0.16	-2.31	0.02	1.6	0.34	hypothetical protein					YP_004188658.1
VVMO6_02719	740.48	277.43	541.44	356.88	-2.67	0.04	-1.37	0.52	-2.07	0.06	1.95	0.38	sulfate adenylyltransferase subunit 1	COG2895	P	CysN	GTPases - Sulfate adenylate transferase subunit 1	YP_004189944.1
VVMO6_00643	10.97	34.37	23.26	30.33	3.13	0.06	2.12	0.16	2.76	0.24	-1.48	0.3	type II/IV secretion system secretin RcpA/CpaC, associated with Flp pilus assembly	COG4964	U	CpaC	Flp pilus assembly protein, secretin CpaC	YP_004187868.1
VVMO6_00644	12.56	39.67	25.9	40.15	3.16	0.09	2.06	0.04	3.2	0.1	-1.53	0.26	hypothetical protein					YP_004187869.1
VVMO6_00645	20.92	44.38	31.66	38.84	2.12	0.09	1.51	0.17	1.86	0.19	-1.4	0.3	von Willebrand factor type A domain-containing protein, associated with Flp pilus assembly	COG4655	S	COG4655	Predicted membrane protein	YP_004187870.1
VVMO6_00646	27.04	51.22	31.99	43.48	1.89	0.12	1.18	0.08	1.61	0.28	-1.6	0.18	hypothetical protein	COG4961	U	TadG	Flp pilus assembly protein TadG	YP_004187871.1
VVMO6_00647	28.98	65.24	40.18	55.05	2.25	0.09	1.39	0.25	1.9	0.21	-1.62	0.21	TadZ/CpaE-like protein, associated with Flp pilus assembly					YP_004187872.1
VVMO6_00648	34.93	63.28	47.12	59.32	1.81	0.07	1.35	0.19	1.7	0.18	-1.34	0.24	type II/IV secretion system ATPase TadZ/CpaE, associated with Flp pilus assembly	COG4963	U	CpaE	Flp pilus assembly protein, ATPase CpaE	YP_004187873.1
VVMO6_00649	29.96	60.93	41.15	52.65	2.03	0.08	1.37	0.31	1.76	0.13	-1.48	0.24	type II/IV secretion system ATP hydrolase TadA/VirB11/CpaF, TadA subfamily	COG4962	U	CpaF	Flp pilus assembly protein, ATPase CpaF	YP_004187874.1
VVMO6_00650	23.63	45.06	31.75	35.27	1.91	0.12	1.34	0.5	1.49	0.16	-1.42	0.38	Flp pilus assembly protein TadB	COG4965	U	TadB	Flp pilus assembly protein TadB	YP_004187875.1
VVMO6_00651	20.98	40.65	23.62	35.12	1.94	0.07	1.13	0.74	1.67	0.21	-1.72	0.17	type II/IV secretion system protein TadC, associated with Flp pilus assembly	COG2064	NU	TadC	Flp pilus assembly protein TadC	YP_004187876.1
VVMO6_00652	39.6	72.44	52.2	60.15	1.83	0.05	1.32	0.16	1.52	0.2	-1.39	0.17	TPR repeat protein	COG5010	U	TadD	Flp pilus assembly protein TadD, contains TPR repeats	YP_004187877.1
VVMO6_00653	13.35	13.37	14.82	12.8	1	0.99	1.11	0.3	-1.04	0.84	1.11	0.54	chromate transport protein ChrA	COG2059	P	ChrA	Chromate transport protein ChrA	YP_004187878.1
VVMO6_00654	6.31	7.01	6.68	7.65	1.11	0.03	1.06	0.76	1.21	0.11	-1.05	0.79	lysR-like transcriptional regulator	COG0583	K	LysR	Transcriptional regulator	YP_004187879.1
VVMO6_00655	10.85	10.14	11.82	10.75	-1.07	0.71	1.09	0.7	-1.01	0.95	1.17	0.54	hypothetical protein					YP_004187880.1
VVMO6_00656	3.94	3.41	4.37	4	-1.15	0.12	1.11	0.51	1.01	0.83	1.28	0.21	isomerase	COG3408	G	GDB1	Glycogen debranching enzyme	YP_004187881.1
VVMO6_00657	5.22	5.79	5.98	4.86	1.11	0.66	1.14	0.58	-1.08	0.33	1.03	0.92	oxidoreductase	COG0531	E	PotE	Amino acid transporters	YP_004187882.1
VVMO6_00658	4.19	5.41	5.87	5.61	1.29	0.61	1.4	0.16	1.34	0.18	1.08	0.85	oxidoreductase	COG0531	E	PotE	Amino acid transporters	YP_004187883.1
VVMO6_00659	4.54	5.47	4.11	5.31	1.2	0.56	-1.11	0.8	1.17	0.77	-1.33	0.55	beta-D-galactosidase subunit beta	COG2731	G	EbgC	Beta-galactosidase, beta subunit	YP_004187884.1
VVMO6_00660	5.1	7.72	5.38	5.33	1.51	0.13	1.06	0.71	1.05	0.88	-1.44	0.2	beta-D-galactosidase subunit alpha	COG3250	G	LacZ	Beta-galactosidase/beta-glucuronidase	YP_004187885.1
VVMO6_00661	35.41	36.01	41.02	37.02	1.02	0.72	1.16	0.12	1.05	0.66	1.14	0.1	lysophospholipase L1	COG2755	E	TesA	Lysophospholipase L1 and related esterases	YP_004187886.1
VVMO6_00662	28.68	33.9	39.53	37.6	1.18	0.13	1.38	0.1	1.31	0.03	1.17	0.31	beta-D-galactosidase transcriptional repressor	COG1609	K	PurR	Transcriptional regulators	YP_004187887.1
VVMO6_00663	277.41	297.78	220.96	242.45	1.07	0.85	-1.26	0.47	-1.14	0.7	-1.35	0.47	UDP-glucose 4-epimerase	COG1087	M	GalE	UDP-glucose 4-epimerase	YP_004187888.1
VVMO6_00664	551.85	548.6	427.48	461.66	-1.01	0.99	-1.29	0.5	-1.2	0.69	-1.28	0.57	galactose-1-phosphate uridylyltransferase	COG1085	C	GalT	Galactose-1-phosphate uridylyltransferase	YP_004187889.1
VVMO6_00665	402.46	303.16	281.08	283.39	-1.33	0.55	-1.43	0.35	-1.42	0.42	-1.08	0.9	galactokinase	COG0153	G	GalK	Galactokinase	YP_004187890.1
VVMO6_00666	647.98	395.73	433.29	422.88	-1.64	0.25	-1.5	0.26	-1.53	0.28	1.09	0.87	aldose 1-epimerase	COG2017	G	GalM	Galactose mutarotase and related enzymes	YP_004187891.1
VVMO6_00667	74.69	81.65	64.29	61.6	1.09	0.8	-1.16	0.39	-1.21	0.17	-1.27	0.57	methyl-accepting chemotaxis protein	COG0840	NT	Tar	Methyl-accepting chemotaxis protein	YP_004187892.1
VVMO6_00668	77.61	98.4	85.78	73.81	1.27	0.38	1.11	0.62	-1.05	0.58	-1.15	0.62	LacI family transcriptional repressor	COG1609	K	PurR	Transcriptional regulators	YP_004187893.1
VVMO6_00669	88.52	79.88	71.9	71.67	-1.11	0.4	-1.23	0.00273	-1.24	0.06	-1.11	0.43	LacI family transcriptional regulator	COG1609	K	PurR	Transcriptional regulators	YP_004187894.1
VVMO6_00670	94.82	129.77	99.56	110.25	1.37	0.03	1.05	0.59	1.16	0.08	-1.3	0.06	tRNA-binding protein YgjH	COG0073	R	ARC1	EMAP domain	YP_004187895.1
VVMO6_00671	118.18	189.88	187.16	210.48	1.61	0.11	1.58	0.01	1.78	0.1	-1.01	0.92	hypothetical protein					YP_004187896.1
VVMO6_00672	115.97	294.98	231.17	235.75	2.54	0.08	1.99	0.08	2.03	0.22	-1.28	0.28	NnrS protein involved in response to NO	COG3213	P	NnrS	Uncharacterized protein involved in response to NO	YP_004187897.1
VVMO6_00673	626.68	711.3	657.27	685.06	1.14	0.32	1.05	0.46	1.09	0.61	-1.08	0.52	ribosomal protein S6 glutaminyl transferase related protein	COG0189	HJ	RimK	Glutathione synthase/Ribosomal protein S6 modification enzyme (glutaminyl transferase)	YP_004187898.1
VVMO6_00674	353.87	409.14	365.46	411.83	1.16	0.14	1.03	0.67	1.16	0.19	-1.12	0.01	GNAT family acetyltransferase	COG0456	R	RimI	Acetyltransferases	YP_004187899.1
VVMO6_00675	625.84	793.55	573.05	600.03	1.27	0.42	-1.09	0.73	-1.04	0.9	-1.38	0.17	Mg2+ and Co2+ transporter	COG0598	P	CorA	Mg2+ and Co2+ transporters	YP_004187900.1
VVMO6_00676	1267.2	2265.88	1936.04	1634.66	1.79	0.06	1.53	0.27	1.29	0.51	-1.17	0.49	aerobic glycerol-3-phosphate dehydrogenase	COG0578	C	GlpA	Glycerol-3-phosphate dehydrogenase	YP_004187901.1
VVMO6_00677	146.54	208.07	197.7	166.23	1.42	0.1	1.35	0.27	1.13	0.75	-1.05	0.74	glycerol-3-phosphate regulon repressor DeoR family	COG1349	KG	GlpR	Transcriptional regulators of sugar metabolism	YP_004187902.1
VVMO6_00678	461.51	535.47	468.73	625.43	1.16	0.28	1.02	0.97	1.36	0.16	-1.14	0.68	glycerol kinase	COG0554	C	GlpK	Glycerol kinase	YP_004187903.1
VVMO6_00679	300.83	364.79	261.68	366.01	1.21	0.29	-1.15	0.66	1.22	0.43	-1.39	0.25	glycerol uptake facilitator protein	COG0580	G	GlpF	Glycerol uptake facilitator and related permeases (Major Intrinsic Protein Family)	YP_004187904.1
VVMO6_00680	83.16	96	116.32	112.44	1.15	0.13	1.4	0.17	1.35	0.39	1.21	0.32	2,3,4,5-tetrahydropyridine-2,6-dicarboxylateN-succinyltransferase	COG2171	E	DapD	Tetrahydrodipicolinate N-succinyltransferase	YP_004187905.1
VVMO6_00681	45.04	25.76	35.92	30.91	-1.75	0.08	-1.25	0.3	-1.46	0.26	1.39	0.11	hypothetical protein					YP_004187906.1
VVMO6_00682	225.12	207.24	203.69	199.85	-1.09	0.44	-1.11	0.27	-1.13	0.49	-1.02	0.85	DNA damage-inducible protein in SOS regulon dependent on cyclic AMP and H-NS	COG3141	S	COG3141	Uncharacterized protein conserved in bacteria	YP_004187907.1
VVMO6_00683	18.12	18.16	18.28	17.52	1	0.96	1.01	0.89	-1.03	0.87	1.01	0.92	LysR family transcriptional regulator	COG0583	K	LysR	Transcriptional regulator	YP_004187908.1
VVMO6_00684	23.08	28.71	28.47	29.92	1.24	0.15	1.23	0.52	1.3	0.58	-1.01	0.97	tellurite resistance protein	COG1275	P	TehA	Tellurite resistance protein and related permeases	YP_004187909.1
VVMO6_00685	67.02	61.32	84.26	111.41	-1.09	0.8	1.26	0.47	1.66	0.16	1.37	0.08	hydrolase	COG3083	R	COG3083	Predicted hydrolase of alkaline phosphatase superfamily	YP_004187910.1
VVMO6_00686	26.87	25.84	28.36	27.65	-1.04	0.34	1.06	0.46	1.03	0.73	1.1	0.25	exodeoxyribonuclease V subunit gamma	COG1330	L	RecC	Exonuclease V gamma subunit	YP_004187911.1
VVMO6_00687	36.4	27.95	35.14	31.11	-1.3	0.07	-1.04	0.68	-1.17	0.28	1.26	0.06	exodeoxyribonuclease V subunit beta	COG1074	L	RecB	ATP-dependent exoDNAse (exonuclease V) beta subunit (contains helicase and exonuclease domains)	YP_004187912.1
VVMO6_00688	54.73	42.13	46.85	41.51	-1.3	0.12	-1.17	0.1	-1.32	0.08	1.11	0.45	exodeoxyribonuclease V subunit alpha	COG0507	L	RecD	ATP-dependent exoDNAse (exonuclease V), alpha subunit - helicase superfamily I member	YP_004187913.1
VVMO6_00689	891.27	818.96	787.2	886.77	-1.09	0.71	-1.13	0.46	-1.01	0.99	-1.04	0.89	hypothetical protein					YP_004187914.1
VVMO6_01117	112.05	329.82	284.9	284.66	2.94	0.01	2.54	0.00325	2.54	0.00456	-1.16	0.19	methyl-accepting chemotaxis protein	COG0840	NT	Tar	Methyl-accepting chemotaxis protein	YP_004188342.1
VVMO6_00691	20.71	10.25	13.07	16.65	-2.02	0.14	-1.58	0.35	-1.24	0.51	1.27	0.61	hypothetical protein					YP_004187916.1
VVMO6_00692	90.23	85.74	97.38	84.46	-1.05	0.63	1.08	0.71	-1.07	0.52	1.14	0.52	hypothetical protein					YP_004187917.1
VVMO6_00693	68.89	87.9	98.21	89.78	1.28	0.02	1.43	0.00132	1.3	0.27	1.12	0.07	membrane-bound lytic murein transglycosylase A	COG2821	M	MltA	Membrane-bound lytic murein transglycosylase	YP_004187918.1
VVMO6_00694	129.36	149.4	131.47	140.52	1.15	0.54	1.02	0.93	1.09	0.83	-1.14	0.56	hesA/MoeB/ThiF family protein	COG1179	H	COG1179	Dinucleotide-utilizing enzymes involved in molybdopterin and thiamine biosynthesis family 1	YP_004187919.1
VVMO6_00695	109.57	115.72	97.22	97.72	1.06	0.88	-1.13	0.68	-1.12	0.75	-1.19	0.56	cysteine desulfurase	COG2166	R	COG2166	SufE protein probably involved in Fe-S center assembly	YP_004187920.1
VVMO6_00696	124.09	136.23	123.58	131.6	1.1	0.41	-1	0.97	1.06	0.78	-1.1	0.06	protein ThiJ	COG0520	E	CsdB	Selenocysteine lyase	YP_004187921.1
VVMO6_00697	87.81	112.35	105.36	110.12	1.28	0.03	1.2	0.03	1.25	0.02	-1.07	0.2	protein ThiJ	COG0693	R	ThiJ	Putative intracellular protease/amidase	YP_004187922.1
VVMO6_00698	83.22	97.41	89.5	99.09	1.17	0.05	1.08	0.27	1.19	0.29	-1.09	0.09	2-dehydropantoate 2-reductase	COG1893	H	ApbA	Ketopantoate reductase	YP_004187923.1
VVMO6_00699	177.88	188.9	165.73	192.5	1.06	0.54	-1.07	0.43	1.08	0.5	-1.14	0.13	outer membrane protein OmpK	COG3248	M	Tsx	Nucleoside-binding outer membrane protein	YP_004187924.1
VVMO6_00700	91.72	89.15	50.25	48	-1.03	0.92	-1.83	0.13	-1.91	0.12	-1.77	0.18	hypothetical protein					YP_004187925.1
VVMO6_00701	563.99	545.21	337.96	285.32	-1.03	0.92	-1.67	0.29	-1.98	0.21	-1.61	0.35	hypothetical protein	COG2802	R	COG2802	Uncharacterized protein, similar to the N-terminal domain of Lon protease	YP_004187926.1
VVMO6_00702	2381.11	2395.42	1405.42	1338.89	1.01	0.98	-1.69	0.15	-1.78	0.18	-1.7	0.31	ECF subfamily RNA polymerase sigma-70 factor	COG1595	K	RpoE	DNA-directed RNA polymerase specialized sigma subunit, sigma24 homolog	YP_004187927.1
VVMO6_00703	2809.51	2757.89	1675.42	1555.81	-1.02	0.95	-1.68	0.21	-1.81	0.19	-1.65	0.37	hypothetical protein	COG3806	T	ChrR	Anti-sigma factor	YP_004187928.1
VVMO6_00704	408.52	260.21	160.26	150.2	-1.57	0.14	-2.55	0.03	-2.72	0.04	-1.62	0.31	AmpG permease					YP_004187929.1
VVMO6_00705	172.74	185.77	194.98	208.14	1.08	0.09	1.13	0.02	1.2	0.2	1.05	0.19	hypothetical protein	COG0652	O	PpiB	Peptidyl-prolyl cis-trans isomerase (rotamase) - cyclophilin family	YP_004187930.1
VVMO6_00706	119.31	142.09	155.2	159.72	1.19	0.00685	1.3	0.00629	1.34	0.24	1.09	0.03	hypothetical protein	COG3056	M	COG3056	Uncharacterized lipoprotein	YP_004187931.1
VVMO6_00707	108.31	110.37	119.67	112.1	1.02	0.66	1.1	0.15	1.03	0.75	1.08	0.11	ribosomal RNA small subunit methyltransferase C	COG2813	J	RsmC	16S RNA G1207 methylase RsmC	YP_004187932.1
VVMO6_00708	112.07	131.38	153.05	145.39	1.17	0.00417	1.37	0.11	1.3	0.05	1.16	0.27	cell division protein BolA	COG0271	T	BolA	Stress-induced morphogen (activity unknown)	YP_004187933.1
VVMO6_00709	749.36	605.77	616.12	610.46	-1.24	0.14	-1.22	0.22	-1.23	0.22	1.02	0.89	Na(+)-translocating NADH-quinone reductase subunit A	COG1726	C	NqrA	Na+-transporting NADH:ubiquinone oxidoreductase, subunit NqrA	YP_004187934.1
VVMO6_00710	489.19	339	344.05	310.84	-1.44	0.02	-1.42	0.02	-1.57	0.05	1.01	0.59	na(+)-translocating NADH-quinone reductase subunit B	COG1805	C	NqrB	Na+-transporting NADH:ubiquinone oxidoreductase, subunit NqrB	YP_004187935.1
VVMO6_00711	501.26	306.36	325.98	287.88	-1.64	0.000337	-1.54	6.63e-06	-1.74	0.1	1.06	0.03	Na(+)-translocating NADH-quinone reductase subunit C	COG2869	C	NqrC	Na+-transporting NADH:ubiquinone oxidoreductase, subunit NqrC	YP_004187936.1
VVMO6_00712	462.88	264.88	291.79	272.33	-1.75	0.02	-1.59	0.02	-1.7	0.13	1.1	0.01	Na(+)-translocating NADH-quinone reductase subunit D	COG1347	C	NqrD	Na+-transporting NADH:ubiquinone oxidoreductase, subunit NqrD	YP_004187937.1
VVMO6_00713	491.24	276.54	299.37	255.32	-1.78	0.02	-1.64	0.02	-1.92	0.09	1.08	0.13	Na(+)-translocating NADH-quinone reductase subunit E	COG2209	C	NqrE	Na+-transporting NADH:ubiquinone oxidoreductase, subunit NqrE	YP_004187938.1
VVMO6_00714	569.96	309.1	355.2	308.91	-1.84	0.06	-1.6	0.07	-1.85	0.13	1.15	0.32	Na(+)-translocating NADH-quinone reductase subunit F	COG2871	C	NqrF	Na+-transporting NADH:ubiquinone oxidoreductase, subunit NqrF	YP_004187939.1
VVMO6_00715	207.03	106.27	122.85	112.99	-1.95	0.00529	-1.69	0.02	-1.83	0.08	1.16	0.21	thiamin biosynthesis lipoprotein ApbE	COG1477	H	ApbE	Membrane-associated lipoprotein involved in thiamine biosynthesis	YP_004187940.1
VVMO6_00716	184.43	103.83	118.4	103	-1.78	0.03	-1.56	0.11	-1.79	0.09	1.14	0.54	exported or periplasmic protein in ApbE locus	COG2991	S	COG2991	Uncharacterized protein conserved in bacteria	YP_004187941.1
VVMO6_00717	139.21	203.22	159.3	218.14	1.46	0.04	1.14	0.07	1.57	0.06	-1.28	0.08	pole remodelling regulatory diguanylate cyclase	COG3706	T	PleD	Response regulator containing a CheY-like receiver domain and a GGDEF domain	YP_004187942.1
VVMO6_00718	113.01	74.18	67.84	67.3	-1.52	0.1	-1.67	0.02	-1.68	0.00903	-1.09	0.69	DNA polymerase IV	COG0389	L	DinP	Nucleotidyltransferase/DNA polymerase involved in DNA repair	YP_004187943.1
VVMO6_00719	57.55	52.47	56.7	58.39	-1.1	0.45	-1.02	0.93	1.01	0.94	1.08	0.71	RecQ familyATP-dependent DNA helicase	COG0514	L	RecQ	Superfamily II DNA helicase	YP_004187944.1
VVMO6_01152	106.47	229.07	180.12	206.16	2.15	0.00659	1.69	0.05	1.94	0.01	-1.27	0.07	signal transduction protein	COG2200	T	Rtn	FOG: EAL domain	YP_004188377.1
VVMO6_00721	11.46	14.07	12.18	13.61	1.23	0.07	1.06	0.68	1.19	0.11	-1.15	0.3	chitinase	COG3469	G	COG3469	Chitinase	YP_004187946.1
VVMO6_00722	48.56	52.09	50.59	58.35	1.07	0.44	1.04	0.28	1.2	0.22	-1.03	0.72	sodium-dependent transporter	COG0733	R	COG0733	Na+-dependent transporters of the SNF family	YP_004187947.1
VVMO6_00723	482.04	562.16	660.05	739.38	1.17	0.45	1.37	0.16	1.53	0.04	1.17	0.46	hypothetical protein					YP_004187948.1
VVMO6_00724	466.02	597.25	741.64	842.04	1.28	0.42	1.59	0.16	1.81	0.03	1.24	0.46	hypothetical protein					YP_004187949.1
VVMO6_00725	561.25	688.2	779.35	1171.01	1.23	0.61	1.39	0.29	2.09	0.03	1.13	0.72	hypothetical protein	COG2979	S	COG2979	Uncharacterized protein conserved in bacteria	YP_004187950.1
VVMO6_00726	305.3	372.06	401.34	392.63	1.22	0.05	1.31	0.12	1.29	0.48	1.08	0.49	prolyl-tRNA synthetase	COG0442	J	ProS	Prolyl-tRNA synthetase	YP_004187951.1
VVMO6_00727	22.23	23	22.52	22.54	1.03	0.86	1.01	0.96	1.01	0.94	-1.02	0.87	hypothetical protein	COG1720	S	COG1720	Uncharacterized conserved protein	YP_004187952.1
VVMO6_00728	12.14	14.65	9.95	11.86	1.21	0.34	-1.22	0.35	-1.02	0.85	-1.47	0.15	50S ribosomal protein L31p	COG0254	J	RpmE	Ribosomal protein L31	YP_004187953.1
VVMO6_00729	2.5	5.31	2.74	3.61	2.12	0.22	1.1	0.88	1.44	0.61	-1.94	0.23	50S ribosomal protein L36p	COG0257	J	RpmJ	Ribosomal protein L36	YP_004187954.1
VVMO6_00730	9.9	14.59	16.43	15.85	1.47	0.04	1.66	0.3	1.6	0.14	1.13	0.73	multidrug efflux pump component MtrF	COG2978	H	AbgT	Putative p-aminobenzoyl-glutamate transporter	YP_004187955.1
VVMO6_00731	35.22	20.79	21.92	24.89	-1.69	0.27	-1.61	0.3	-1.41	0.44	1.05	0.66	carbamoylphosphate synthase large subunit	COG0189	HJ	RimK	Glutathione synthase/Ribosomal protein S6 modification enzyme (glutaminyl transferase)	YP_004187956.1
VVMO6_00732	34.15	20.52	21.47	27.95	-1.66	0.35	-1.59	0.38	-1.22	0.69	1.05	0.46	adenylate-forming enzyme	COG1541	H	PaaK	Coenzyme F390 synthetase	YP_004187957.1
VVMO6_00733	40.41	21.47	24.23	36.24	-1.88	0.24	-1.67	0.33	-1.12	0.83	1.13	0.63	metal-dependent hydrolase	COG1234	R	ElaC	Metal-dependent hydrolases of the beta-lactamase superfamily III	YP_004187958.1
VVMO6_00734	26.87	19.58	23.72	35.78	-1.37	0.56	-1.13	0.79	1.33	0.61	1.21	0.42	nucleoside-diphosphate-sugar epimerase	COG0451	MG	WcaG	Nucleoside-diphosphate-sugar epimerases	YP_004187959.1
VVMO6_00735	25.77	20.41	25.16	36.75	-1.26	0.58	-1.02	0.95	1.43	0.43	1.23	0.37	3-oxoacyl-ACP synthase	COG0332	I	FabH	3-oxoacyl-[acyl-carrier-protein] synthase III	YP_004187960.1
VVMO6_00736	89.51	103.5	99.62	106.14	1.16	0.16	1.11	0.12	1.19	0.05	-1.04	0.51	hypothetical protein	COG1671	S	COG1671	Uncharacterized protein conserved in bacteria	YP_004187961.1
VVMO6_00737	103.82	123.06	108.47	125.58	1.19	0.15	1.04	0.4	1.21	0.41	-1.13	0.2	hypothetical protein					YP_004187962.1
VVMO6_00738	111.08	157.64	154.41	197.35	1.42	0.29	1.39	0.07	1.78	0.33	-1.02	0.93	acetyltransferase	COG1670	J	RimL	Acetyltransferases, including N-acetylases of ribosomal proteins	YP_004187964.1
VVMO6_00739	74.93	119.07	125.23	126.11	1.59	0.26	1.67	0.02	1.68	0.33	1.05	0.85	hypothetical protein					YP_004187963.1
VVMO6_00740	29.72	36.59	45.57	47.95	1.23	0.46	1.53	0.22	1.61	0.3	1.25	0.42	hypothetical protein					YP_004187965.1
VVMO6_00741	31.13	30.24	38.28	35.32	-1.03	0.73	1.23	0.44	1.13	0.75	1.27	0.39	hypothetical protein	COG3098	S	COG3098	Uncharacterized protein conserved in bacteria	YP_004187966.1
VVMO6_00742	41.02	49.15	53.87	53.52	1.2	0.02	1.31	0.12	1.3	0.5	1.1	0.45	tRNA pseudouridine synthase C/tRNA Psi65	COG0564	J	RluA	Pseudouridylate synthases, 23S RNA-specific	YP_004187967.1
VVMO6_00743	70.12	199.54	171.08	181.03	2.85	0.09	2.44	0.00893	2.58	0.1	-1.17	0.57	hypothetical protein					YP_004187968.1
VVMO6_00744	159.94	143.71	154.7	142.46	-1.11	0.09	-1.03	0.6	-1.12	0.39	1.08	0.27	(Protein-PII) uridylyltransferase	COG2844	O	GlnD	UTP:GlnB (protein PII) uridylyltransferase	YP_004187969.1
VVMO6_00745	387.4	433.67	382.82	429.75	1.12	0.2	-1.01	0.86	1.11	0.52	-1.13	0.14	methionine aminopeptidase	COG0024	J	Map	Methionine aminopeptidase	YP_004187970.1
VVMO6_00746	2612.66	1803.82	2198.03	2183.07	-1.45	0.06	-1.19	0.16	-1.2	0.2	1.22	0.06	30S ribosomal protein S2p	COG0052	J	RpsB	Ribosomal protein S2	YP_004187971.1
VVMO6_00747	1573.37	1008.46	1134.77	1076.46	-1.56	0.13	-1.39	0.19	-1.46	0.17	1.13	0.09	translation elongation factor Ts	COG0264	J	Tsf	Translation elongation factor Ts	YP_004187972.1
VVMO6_00748	340.1	288.76	296.69	269.68	-1.18	0.3	-1.15	0.35	-1.26	0.06	1.03	0.89	uridylate kinase	COG0528	F	PyrH	Uridylate kinase	YP_004187973.1
VVMO6_00749	392.88	330	376.25	363.68	-1.19	0.11	-1.04	0.43	-1.08	0.25	1.14	0.1	ribosome recycling factor	COG0233	J	Frr	Ribosome recycling factor	YP_004187974.1
VVMO6_00750	399.84	340.14	289.76	295.3	-1.18	0.31	-1.38	0.01	-1.35	0.09	-1.17	0.36	undecaprenyl pyrophosphate synthetase	COG0020	I	UppS	Undecaprenyl pyrophosphate synthase	YP_004187975.1
VVMO6_00751	301.85	194.04	198.45	177.22	-1.56	0.03	-1.52	0.02	-1.7	0.08	1.02	0.77	phosphatidate cytidylyltransferase	COG0575	I	CdsA	CDP-diglyceride synthetase	YP_004187976.1
VVMO6_00752	116.56	93.74	96.15	82.17	-1.24	0.13	-1.21	0.13	-1.42	0.03	1.03	0.85	1-deoxy-D-xylulose 5-phosphate reductoisomerase	COG0743	I	Dxr	1-deoxy-D-xylulose 5-phosphate reductoisomerase	YP_004187977.1
VVMO6_00753	95.31	90.06	101.67	95.17	-1.06	0.66	1.07	0.64	-1	0.99	1.13	0.52	membrane-associated zinc metalloprotease	COG0750	M	COG0750	Predicted membrane-associated Zn-dependent proteases 1	YP_004187978.1
VVMO6_00754	257.42	240.4	243.61	244.89	-1.07	0.19	-1.06	0.25	-1.05	0.69	1.01	0.39	outer membrane protein assembly factor YaeT	COG4775	M	COG4775	Outer membrane protein/protective antigen OMA87	YP_004187979.1
VVMO6_00755	314.45	265.45	286.94	290.3	-1.18	0.01	-1.1	0.15	-1.08	0.62	1.08	0.21	outer membrane chaperone Skp (OmpH) /outer membrane protein H	COG2825	M	HlpA	Outer membrane protein	YP_004187980.1
VVMO6_00756	450.01	400.55	405.64	395.35	-1.12	0.13	-1.11	0.06	-1.14	0.44	1.01	0.83	UDP-3-O-(3-hydroxymyristoyl) glucosamine N-acyltransferase	COG1044	M	LpxD	UDP-3-O-[3-hydroxymyristoyl] glucosamine N-acyltransferase	YP_004187981.1
VVMO6_00757	377.2	322.85	344.48	328.14	-1.17	0.09	-1.09	0.48	-1.15	0.27	1.07	0.59	(3R)-hydroxymyristoyl-ACP dehydratase	COG0764	I	FabA	3-hydroxymyristoyl/3-hydroxydecanoyl-(acyl carrier protein) dehydratases	YP_004187982.1
VVMO6_00758	348.75	295.48	316.41	272.64	-1.18	0.13	-1.1	0.32	-1.28	0.07	1.07	0.39	acyl-ACP--UDP-N- acetylglucosamine O-acyltransferase	COG1043	M	LpxA	Acyl-[acyl carrier protein]--UDP-N-acetylglucosamine O-acyltransferase	YP_004187983.1
VVMO6_00759	61.45	43.94	47.52	47.68	-1.4	0.05	-1.29	0.14	-1.29	0.05	1.08	0.59	lipid-A-disaccharide synthase	COG0763	M	LpxB	Lipid A disaccharide synthetase	YP_004187984.1
VVMO6_00760	70.49	48	49.87	49.5	-1.47	0.16	-1.41	0.19	-1.42	0.19	1.04	0.86	ribonuclease HII	COG0164	L	RnhB	Ribonuclease HII	YP_004187985.1
VVMO6_00761	123.92	96.67	102.3	100.22	-1.28	0.1	-1.21	0.31	-1.24	0.26	1.06	0.75	DNA polymerase III subunit alpha	COG0587	L	DnaE	DNA polymerase III, alpha subunit	YP_004187986.1
VVMO6_00762	330.46	322.06	362.71	311.17	-1.03	0.89	1.1	0.72	-1.06	0.82	1.13	0.55	acetyl-coenzyme A carboxyl transferase subunit alpha	COG0825	I	AccA	Acetyl-CoA carboxylase alpha subunit	YP_004187987.1
VVMO6_00763	50.29	37.53	44.68	42.37	-1.34	0.01	-1.13	0.31	-1.19	0.19	1.19	0.24	tRNA(Ile)-lysidine synthetase	COG0037	D	MesJ	Predicted ATPase of the PP-loop superfamily implicated in cell cycle control	YP_004187988.1
VVMO6_00764	91.9	114.05	111.34	94.07	1.24	0.41	1.21	0.55	1.02	0.94	-1.02	0.91	cytochrome c554	COG2863	C	COG2863	Cytochrome c553	YP_004187989.1
VVMO6_00765	174.01	160.07	206.94	197.57	-1.09	0.58	1.19	0.28	1.14	0.52	1.29	0.08	nitrogen regulatory protein P-II	COG0347	E	GlnK	Nitrogen regulatory protein PII	YP_004187990.1
VVMO6_00766	77.24	47.55	47.84	45.68	-1.62	0.00384	-1.61	0.00385	-1.69	0.04	1.01	0.35	hypothetical protein	COG3021	S	COG3021	Uncharacterized protein conserved in bacteria	YP_004187991.1
VVMO6_00767	115.59	79.96	85.76	82.62	-1.45	0.00622	-1.35	0.11	-1.4	0.23	1.07	0.65	hypothetical protein					YP_004187992.1
VVMO6_00768	56.65	55.14	53.02	54.07	-1.03	0.83	-1.07	0.62	-1.05	0.74	-1.04	0.03	membrane-bound lytic murein transglycosylase D	COG0741	M	MltE	Soluble lytic murein transglycosylase and related regulatory proteins (some contain LysM/invasin domains)	YP_004187993.1
VVMO6_00769	64.33	82.58	81.12	91.44	1.28	0.06	1.26	0.07	1.42	0.25	-1.02	0.67	hydroxyacylglutathione hydrolase	COG0491	R	GloB	Zn-dependent hydrolases, including glyoxylases	YP_004187994.1
VVMO6_00770	72.07	87.41	81.23	80.93	1.21	0.17	1.13	0.33	1.12	0.36	-1.08	0.06	SAM-dependent methyltransferase	COG2226	H	UbiE	Methylase involved in ubiquinone/menaquinone biosynthesis	YP_004187995.1
VVMO6_00771	146.46	159.13	158.84	162.67	1.09	0.38	1.08	0.38	1.11	0.28	-1	0.98	ribonuclease HI	COG0328	L	RnhA	Ribonuclease HI	YP_004187996.1
VVMO6_00772	125.55	141.15	140.91	142.73	1.12	0.37	1.12	0.49	1.14	0.46	-1	0.99	DNA polymerase III subunit epsilon	COG0847	L	DnaQ	DNA polymerase III, epsilon subunit and related 3'-5' exonucleases	YP_004187997.1
VVMO6_00773	109.61	99.26	106.28	97.38	-1.1	0.52	-1.03	0.79	-1.13	0.24	1.07	0.7	hypothetical protein					YP_004187998.1
VVMO6_00774	108.18	82.89	92.27	92.07	-1.31	0.21	-1.17	0.24	-1.17	0.2	1.11	0.55	glutathione-regulated potassium-efflux system ancillary protein KefG	COG2249	R	MdaB	Putative NADPH-quinone reductase (modulator of drug activity B)	YP_004187999.1
VVMO6_00775	73.85	54.18	57.72	55.79	-1.36	0.19	-1.28	0.23	-1.32	0.12	1.07	0.76	glutathione-regulated potassium-efflux system protein KefC	COG0475	P	KefB	Kef-type K+ transport systems, membrane components	YP_004188000.1
VVMO6_00776	17.01	12.67	12.95	13.33	-1.34	0.4	-1.31	0.36	-1.28	0.36	1.02	0.95	hypothetical protein					YP_004188001.1
VVMO6_00777	26.82	26.73	24	28.12	-1	0.96	-1.12	0.16	1.05	0.68	-1.11	0.3	hypothetical protein					YP_004188002.1
VVMO6_00778	12.14	12.76	12.73	13.51	1.05	0.25	1.05	0.79	1.11	0.2	-1	0.99	hypothetical protein					YP_004188003.1
VVMO6_00779	6.01	5.99	8.31	7.48	-1	1	1.38	0.66	1.25	0.64	1.39	0.66	hypothetical protein					YP_004188004.1
VVMO6_00780	110.97	74.24	88.33	98.65	-1.49	0.64	-1.26	0.82	-1.12	0.87	1.19	0.85	butyryl-CoA dehydrogenase	COG1960	I	CaiA	Acyl-CoA dehydrogenases	YP_004188005.1
VVMO6_00781	185.97	246.97	276.78	277.92	1.33	0.00211	1.49	0.00982	1.49	0.09	1.12	0.08	phosphoheptose isomerase	COG0279	G	GmhA	Phosphoheptose isomerase	YP_004188006.1
VVMO6_00782	255.89	308.71	307.83	304.56	1.21	0.07	1.2	0.06	1.19	0.06	-1	0.96	glutamine amidotransferase	COG0121	R	COG0121	Predicted glutamine amidotransferase	YP_004188007.1
VVMO6_00783	175.92	90.42	96.23	92.52	-1.95	0.0037	-1.83	0.02	-1.9	0.00907	1.06	0.7	phosphoribosylglycinamide formyltransferase	COG0299	F	PurN	Folate-dependent phosphoribosylglycinamide formyltransferase PurN	YP_004188008.1
VVMO6_00784	831.81	439.93	519.16	405.91	-1.89	0.04	-1.6	0.1	-2.05	0.03	1.18	0.48	phosphoribosylformylglycinamidine cyclo-ligase	COG0150	F	PurM	Phosphoribosylaminoimidazole (AIR) synthetase	YP_004188009.1
VVMO6_00785	306.15	234	244.77	249.55	-1.31	0.12	-1.25	0.15	-1.23	0.51	1.05	0.76	uracil phosphoribosyltransferase	COG0035	F	Upp	Uracil phosphoribosyltransferase	YP_004188010.1
VVMO6_00786	86.63	66.25	76.48	70.12	-1.31	0.01	-1.13	0.3	-1.24	0.15	1.15	0.29	uracil permease	COG2233	F	UraA	Xanthine/uracil permeases	YP_004188011.1
VVMO6_00787	316.79	351.19	337.47	350.49	1.11	0.03	1.07	0.08	1.11	0.37	-1.04	0.00797	hypothetical protein	COG3249	S	COG3249	Uncharacterized protein conserved in bacteria	YP_004188012.1
VVMO6_00788	186.83	200.89	177.81	173.6	1.08	0.52	-1.05	0.75	-1.08	0.75	-1.13	0.49	hypothetical protein	COG3308	S	COG3308	Predicted membrane protein	YP_004188013.1
VVMO6_00789	284.17	294.14	282.15	273.87	1.04	0.74	-1.01	0.93	-1.04	0.8	-1.04	0.73	Trp repressor-binding protein	COG0655	R	WrbA	Multimeric flavodoxin WrbA	YP_004188014.1
VVMO6_00790	303.07	333.57	331.15	311.17	1.1	0.26	1.09	0.38	1.03	0.8	-1.01	0.95	arsenate reductase	COG1393	P	ArsC	Arsenate reductase and related proteins, glutaredoxin family	YP_004188015.1
VVMO6_00791	311.25	308.91	294.55	300.23	-1.01	0.83	-1.06	0.34	-1.04	0.36	-1.05	0.37	exported zinc metalloprotease YfgC	COG4783	R	COG4783	Putative Zn-dependent protease, contains TPR repeats	YP_004188016.1
VVMO6_00792	143.1	150.21	165.22	156.18	1.05	0.82	1.15	0.55	1.09	0.78	1.1	0.41	hypothetical protein					YP_004188017.1
VVMO6_00793	186.11	195.58	198.46	198.81	1.05	0.48	1.07	0.45	1.07	0.49	1.01	0.87	permease PerM ( YfgO)	COG0628	R	PerM	Predicted permease	YP_004188018.1
VVMO6_00794	1762.29	1467.95	1017.27	946.36	-1.2	0.5	-1.73	0.28	-1.86	0.21	-1.44	0.34	thiol peroxidase Bcp-type	COG1225	O	Bcp	Peroxiredoxin	YP_004188019.1
VVMO6_00795	186.71	287.18	230.35	268.03	1.54	0.02	1.23	0.08	1.44	0.16	-1.25	0.07	glycine cleavage system transcriptional antiactivator GcvR	COG2716	E	GcvR	Glycine cleavage system regulatory protein	YP_004188020.1
VVMO6_00796	396.51	505.32	502.22	530.26	1.27	0.11	1.27	0.03	1.34	0.03	-1.01	0.95	dihydrodipicolinate synthase	COG0329	EM	DapA	Dihydrodipicolinate synthase/N-acetylneuraminate lyase	YP_004188021.1
VVMO6_00797	524.05	505.45	481.03	480.16	-1.04	0.57	-1.09	0.54	-1.09	0.69	-1.05	0.7	outer membrane protein NlpB	COG3317	M	NlpB	Uncharacterized lipoprotein	YP_004188022.1
VVMO6_00798	240.85	250.85	237.9	248.96	1.04	0.77	-1.01	0.63	1.03	0.65	-1.05	0.71	hypothetical protein					YP_004188023.1
VVMO6_00799	281.47	271.74	280.7	281.78	-1.04	0.72	-1	0.96	1	0.99	1.03	0.68	D,D-carboxypeptidase family protein	COG1876	M	VanY	D-alanyl-D-alanine carboxypeptidase	YP_004188024.1
VVMO6_00800	391.74	476.79	471.4	505.23	1.22	0.14	1.2	0.11	1.29	0.1	-1.01	0.9	N-succinyl-L,L-diaminopimelate desuccinylase	COG0624	E	ArgE	Acetylornithine deacetylase/Succinyl-diaminopimelate desuccinylase and related deacylases	YP_004188025.1
VVMO6_00801	206.67	249.46	266.49	294.29	1.21	0.15	1.29	0.16	1.42	0.2	1.07	0.52	a glutathione-dependent thiol reductase	COG1393	P	ArsC	Arsenate reductase and related proteins, glutaredoxin family	YP_004188026.1
VVMO6_00802	45.2	36.14	49.37	44.69	-1.25	0.31	1.09	0.6	-1.01	0.94	1.37	0.06	hypothetical protein	COG4519	S	COG4519	Uncharacterized protein conserved in bacteria	YP_004188027.1
VVMO6_00803	40.15	40.35	42.06	40.15	1.01	0.97	1.05	0.57	-1	1	1.04	0.7	outer membrane lipoprotein					YP_004188028.1
VVMO6_00804	62.66	51.41	50.77	63.53	-1.22	0.19	-1.23	0.23	1.01	0.89	-1.01	0.9	hypothetical protein					YP_004188029.1
VVMO6_00805	162.83	135.12	146.11	144.2	-1.21	0.19	-1.11	0.34	-1.13	0.27	1.08	0.32	membrane protein					YP_004188030.1
VVMO6_00806	158.11	131.25	144.15	135.69	-1.2	0.38	-1.1	0.63	-1.17	0.44	1.1	0.35	iron-dependent peroxidase	COG2837	P	COG2837	Predicted iron-dependent peroxidase	YP_004188031.1
VVMO6_00807	82.41	60.73	64.03	63.74	-1.36	0.16	-1.29	0.18	-1.29	0.07	1.05	0.8	flagellin protein FlaF	COG1344	N	FlgL	Flagellin and related hook-associated proteins	YP_004188032.1
VVMO6_00808	393.16	200.34	243.27	217.22	-1.96	0.03	-1.62	0.05	-1.81	0.03	1.21	0.14	flagellin protein FlaD	COG1344	N	FlgL	Flagellin and related hook-associated proteins	YP_004188033.1
VVMO6_00809	717.19	558.47	597.97	577.77	-1.28	0.1	-1.2	0.21	-1.24	0.14	1.07	0.66	flagellin protein FlaA	COG1344	N	FlgL	Flagellin and related hook-associated proteins	YP_004188034.1
VVMO6_00810	953.1	730.47	741.17	734.79	-1.3	0.12	-1.29	0.13	-1.3	0.13	1.01	0.8	flagellin protein FlaG	COG1334	N	FlaG	Uncharacterized flagellar protein FlaG	YP_004188035.1
VVMO6_00811	353.26	332.67	311.53	301.09	-1.06	0.19	-1.13	0.05	-1.17	0.14	-1.07	0.04	flagellar hook-associated protein FliD	COG1345	N	FliD	Flagellar capping protein	YP_004188036.1
VVMO6_00812	154.01	131.67	149.42	139.07	-1.17	0.14	-1.03	0.47	-1.11	0.23	1.13	0.23	flagellar rod protein flaI					YP_004188037.1
VVMO6_00813	275.42	249.19	248.09	246.15	-1.11	0.05	-1.11	0.06	-1.12	0.03	-1	0.88	flagellar biosynthesis protein FliS	COG1516	NUO	FliS	Flagellin-specific chaperone FliS	YP_004188038.1
VVMO6_00814	160.74	165.05	172.22	165.03	1.03	0.61	1.07	0.38	1.03	0.61	1.04	0.51	flagellar regulatory protein FleQ	COG2204	T	AtoC	Response regulator containing CheY-like receiver, AAA-type ATPase, and DNA-binding domains	YP_004188039.1
VVMO6_00815	230.02	300.09	261.1	267.9	1.3	0.26	1.14	0.24	1.16	0.18	-1.15	0.51	flagellar sensor histidine kinase FleS	COG0642	T	BaeS	Signal transduction histidine kinase	YP_004188040.1
VVMO6_00816	235.65	265.82	249.1	247.54	1.13	0.4	1.06	0.63	1.05	0.68	-1.07	0.69	flagellar regulatory protein FleQ	COG2204	T	AtoC	Response regulator containing CheY-like receiver, AAA-type ATPase, and DNA-binding domains	YP_004188041.1
VVMO6_00817	416.76	579.55	485.29	505.39	1.39	0.03	1.16	0.08	1.21	0.06	-1.19	0.03	flagellar hook-basal body complex protein FliE	COG1677	NU	FliE	Flagellar hook-basal body protein	YP_004188042.1
VVMO6_00818	652.51	771.44	621.95	631.84	1.18	0.21	-1.05	0.73	-1.03	0.88	-1.24	0.19	flagellar M-ring protein FliF	COG1766	NU	FliF	Flagellar biosynthesis/type III secretory pathway lipoprotein	YP_004188043.1
VVMO6_00819	700.75	731.23	608.94	625.16	1.04	0.51	-1.15	0.44	-1.12	0.7	-1.2	0.35	flagellar motor switch protein FliG	COG1536	N	FliG	Flagellar motor switch protein	YP_004188044.1
VVMO6_00820	532.59	392.46	339.28	363.85	-1.36	0.06	-1.57	0.1	-1.46	0.43	-1.16	0.53	flagellar assembly protein FliH	COG1317	NU	FliH	Flagellar biosynthesis/type III secretory pathway protein	YP_004188045.1
VVMO6_00821	273.77	188.39	158.4	184.96	-1.45	0.15	-1.73	0.07	-1.48	0.42	-1.19	0.52	flagellum-specific ATP synthase FliI	COG1157	NU	FliI	Flagellar biosynthesis/type III secretory pathway ATPase	YP_004188046.1
VVMO6_00822	252.57	184.85	152.07	183.38	-1.37	0.22	-1.66	0.12	-1.38	0.52	-1.22	0.59	flagellar protein FliJ	COG2882	NUO	FliJ	Flagellar biosynthesis chaperone	YP_004188047.1
VVMO6_00823	204.48	168.75	147	173.25	-1.21	0.15	-1.39	0.07	-1.18	0.49	-1.15	0.39	flagellar hook-length control protein FliK	COG3144	N	FliK	Flagellar hook-length control protein	YP_004188048.1
VVMO6_00824	173.31	158.98	140.95	152.95	-1.09	0.65	-1.23	0.3	-1.13	0.61	-1.13	0.57	flagellar biosynthesis protein FliL	COG1580	N	FliL	Flagellar basal body-associated protein	YP_004188049.1
VVMO6_00825	183.02	158.92	156.13	162.43	-1.15	0.24	-1.17	0.29	-1.13	0.64	-1.02	0.92	flagellar motor switch protein FliM	COG1868	N	FliM	Flagellar motor switch protein	YP_004188050.1
VVMO6_00826	125.87	109.46	107.69	102.51	-1.15	0.28	-1.17	0.4	-1.23	0.33	-1.02	0.94	flagellar motor switch protein FliN	COG1886	NU	FliN	Flagellar motor switch/type III secretory pathway protein	YP_004188051.1
VVMO6_00827	148.19	112.08	106.61	106.82	-1.32	0.03	-1.39	0.18	-1.39	0.35	-1.05	0.8	flagellar biosynthesis protein FliO	COG3190	N	FliO	Flagellar biogenesis protein	YP_004188052.1
VVMO6_00828	117.29	81.32	85.44	79.82	-1.44	0.03	-1.37	0.16	-1.47	0.28	1.05	0.8	flagellar biosynthesis protein FliP	COG1338	NU	FliP	Flagellar biosynthesis pathway, component FliP	YP_004188053.1
VVMO6_00829	73.28	47.15	55.89	42.81	-1.55	0.04	-1.31	0.43	-1.71	0.21	1.19	0.69	flagellar biosynthesis protein FliQ	COG1987	NU	FliQ	Flagellar biosynthesis pathway, component FliQ	YP_004188054.1
VVMO6_00830	83.54	49.31	50.72	47.14	-1.69	0.05	-1.65	0.11	-1.77	0.2	1.03	0.92	flagellar biosynthesis protein FliR	COG1684	NU	FliR	Flagellar biosynthesis pathway, component FliR	YP_004188055.1
VVMO6_00831	64.58	40.15	42.11	41.28	-1.61	0.04	-1.53	0.09	-1.56	0.1	1.05	0.84	flagellar biosynthesis protein FlhB	COG1377	NU	FlhB	Flagellar biosynthesis pathway, component FlhB	YP_004188056.1
VVMO6_00832	288.69	399.88	336.4	320.07	1.39	0.12	1.17	0.4	1.11	0.43	-1.19	0.33	flagellar biosynthesis protein FlhA	COG1298	NU	FlhA	Flagellar biosynthesis pathway, component FlhA	YP_004188057.1
VVMO6_00833	980.64	1118.67	944	906.3	1.14	0.15	-1.04	0.75	-1.08	0.42	-1.19	0.26	flagellar biosynthesis protein FlhF	COG1419	N	FlhF	Flagellar GTP-binding protein	YP_004188058.1
VVMO6_00834	775.25	847.38	803.64	771.94	1.09	0.46	1.04	0.78	-1	0.98	-1.05	0.72	flagellar synthesis regulator FleN	COG0455	D	COG0455	ATPases involved in chromosome partitioning	YP_004188059.1
VVMO6_00835	539.13	588.69	599.2	567.38	1.09	0.43	1.11	0.51	1.05	0.81	1.02	0.9	RNA polymerase sigma factor for flagellar operon	COG1191	K	FliA	DNA-directed RNA polymerase specialized sigma subunit	YP_004188060.1
VVMO6_00836	564.1	636.78	619.36	604.2	1.13	0.42	1.1	0.56	1.07	0.65	-1.03	0.87	chemotaxis regulator	COG2204	T	AtoC	Response regulator containing CheY-like receiver, AAA-type ATPase, and DNA-binding domains	YP_004188061.1
VVMO6_00837	381.03	392.74	367.27	348.78	1.03	0.74	-1.04	0.83	-1.09	0.75	-1.07	0.72	chemotaxis response - phosphatase CheZ	COG3143	NT	CheZ	Chemotaxis protein	YP_004188062.1
VVMO6_00838	384.92	351.07	348.28	360.33	-1.1	0.66	-1.11	0.7	-1.07	0.84	-1.01	0.98	signal transduction histidine kinase CheA	COG0643	NT	CheA	Chemotaxis protein histidine kinase and related kinases	YP_004188063.1
VVMO6_00839	533.32	373.2	353.42	383.84	-1.43	0.26	-1.51	0.24	-1.39	0.5	-1.06	0.91	chemotaxis response regulator protein-glutamate methylesterase CheB	COG2201	NT	CheB	Chemotaxis response regulator containing a CheY-like receiver domain and a methylesterase domain	YP_004188064.1
VVMO6_00840	569.48	378.98	377.46	400.87	-1.5	0.16	-1.51	0.23	-1.42	0.46	-1	0.99	SOJ-like and chromosome partitioning protein	COG1192	D	Soj	ATPases involved in chromosome partitioning	YP_004188065.1
VVMO6_00841	392.2	223.56	240.18	247.68	-1.75	0.1	-1.63	0.2	-1.58	0.34	1.07	0.87	CheW domain-containing protein	COG1196	D	Smc	Chromosome segregation ATPases	YP_004188066.1
VVMO6_00842	603.06	396.46	407.59	396.49	-1.52	0.13	-1.48	0.2	-1.52	0.13	1.03	0.93	positive regulator of CheA protein activity (CheW)	COG0835	NT	CheW	Chemotaxis signal transduction protein	YP_004188067.1
VVMO6_00843	496.09	346.76	369	349.42	-1.43	0.2	-1.34	0.31	-1.42	0.22	1.06	0.85	DNA repair ATPase					YP_004188068.1
VVMO6_00844	76.29	57.75	65.12	58.95	-1.32	0.25	-1.17	0.37	-1.29	0.32	1.13	0.52	ABC transporter ATPase	COG4133	O	CcmA	ABC-type transport system involved in cytochrome c biogenesis, ATPase component	YP_004188069.1
VVMO6_00845	88.58	79.48	81.31	77.36	-1.11	0.48	-1.09	0.22	-1.15	0.1	1.02	0.87	ABC transporter ATPase	COG2386	O	CcmB	ABC-type transport system involved in cytochrome c biogenesis, permease component	YP_004188070.1
VVMO6_00846	80.79	63.53	69.31	61.15	-1.27	0.14	-1.17	0.23	-1.32	0.14	1.09	0.27	cytochrome c-type biogenesis protein CcmC heme lyase for CcmE	COG0755	O	CcmC	ABC-type transport system involved in cytochrome c biogenesis, permease component	YP_004188071.1
VVMO6_00847	44.41	33.01	41.05	39.16	-1.35	0.02	-1.08	0.04	-1.13	0.57	1.24	0.04	cytochrome c-type biogenesis protein CcmD	COG3114	U	CcmD	Heme exporter protein D	YP_004188072.1
VVMO6_00848	70.71	61.65	61.89	56.17	-1.15	0.38	-1.14	0.4	-1.26	0.17	1	0.97	cytochrome c-type biogenesis protein CcmE, heme chaperone	COG2332	O	CcmE	Cytochrome c-type biogenesis protein CcmE	YP_004188073.1
VVMO6_00849	114.9	74.12	75.27	67.5	-1.55	0.05	-1.53	0.07	-1.7	0.15	1.02	0.88	cytochrome c heme lyase subunit CcmF	COG1138	O	CcmF	Cytochrome c biogenesis factor	YP_004188074.1
VVMO6_00850	111.45	66.6	69.16	63.03	-1.67	0.02	-1.61	0.06	-1.77	0.12	1.04	0.79	cytochrome c-type biogenesis protein CcmG/DsbE, thiol:disulfide oxidoreductase	COG0526	OC	TrxA	Thiol-disulfide isomerase and thioredoxins	YP_004188075.1
VVMO6_00851	125.77	72.73	82.87	72	-1.73	0.04	-1.52	0.05	-1.75	0.16	1.14	0.3	cytochrome c heme lyase subunit CcmL	COG3088	O	CcmH	Uncharacterized protein involved in biosynthesis of c-type cytochromes	YP_004188076.1
VVMO6_00852	156.95	92.08	92.44	86.03	-1.7	0.1	-1.7	0.1	-1.82	0.13	1	0.98	cytochrome c heme lyase subunit CcmH	COG4235	O	COG4235	Cytochrome c biogenesis factor	YP_004188077.1
VVMO6_00853	540.06	577.05	519.56	524.87	1.07	0.25	-1.04	0.51	-1.03	0.66	-1.11	0.04	lipoprotein	COG2853	M	VacJ	Surface lipoprotein	YP_004188078.1
VVMO6_00854	48.63	49.29	52.66	52.19	1.01	0.83	1.08	0.05	1.07	0.2	1.07	0.33	long-chain fatty acid transport protein	COG2067	I	FadL	Long-chain fatty acid transport protein	YP_004188079.1
VVMO6_00855	268.5	213.2	199.9	175.26	-1.26	0.52	-1.34	0.39	-1.53	0.29	-1.07	0.75	long-chain fatty acid transport protein	COG2067	I	FadL	Long-chain fatty acid transport protein	YP_004188080.1
VVMO6_00856	138.79	261.36	208.49	249.07	1.88	0.03	1.5	0.14	1.79	0.05	-1.25	0.2	hypothetical protein					YP_004188081.1
VVMO6_01161	548.22	207.6	316.38	245.62	-2.64	0.02	-1.73	0.05	-2.23	0.04	1.52	0.17	SM-20-related protein	COG3751	O	EGL-9	Predicted proline hydroxylase	YP_004188386.1
VVMO6_00858	54.14	40.12	53.02	76.6	-1.35	0.74	-1.02	0.98	1.41	0.59	1.32	0.73	3-ketoacyl-CoA thiolase	COG0183	I	PaaJ	Acetyl-CoA acetyltransferase	YP_004188083.1
VVMO6_00859	57.89	42.79	54.72	54.63	-1.35	0.69	-1.06	0.94	-1.06	0.92	1.28	0.71	enoyl-CoAhydratase/delta(3)-cis-delta(2)-trans-enoyl-CoAisomerase/3-hydroxyacyl-CoAdehydrogenase/3-hydroxybutyryl-CoA epimerase	COG1250	I	FadB	3-hydroxyacyl-CoA dehydrogenase	YP_004188084.1
VVMO6_00860	138.61	168.89	160.85	165.64	1.22	0.16	1.16	0.13	1.2	0.17	-1.05	0.52	protease III	COG1025	O	Ptr	Secreted/periplasmic Zn-dependent peptidases, insulinase-like	YP_004188085.1
VVMO6_00861	21.55	22.43	28.04	24.09	1.04	0.86	1.3	0.48	1.12	0.57	1.25	0.59	hypothetical protein					YP_004188086.1
VVMO6_00862	176.95	323.17	259.29	303.44	1.83	0.08	1.47	0.07	1.71	0.02	-1.25	0.3	phosphohistidine phosphatase SixA	COG2062	T	SixA	Phosphohistidine phosphatase SixA	YP_004188087.1
VVMO6_00863	161.95	195.89	169.66	196.22	1.21	0.19	1.05	0.67	1.21	0.15	-1.15	0.13	hypothetical protein	COG2840	S	COG2840	Uncharacterized protein conserved in bacteria	YP_004188088.1
VVMO6_00864	473.96	511.72	460.27	468.74	1.08	0.36	-1.03	0.58	-1.01	0.92	-1.11	0.18	ribosomal protein L3 methyltransferase	COG2890	J	HemK	Methylase of polypeptide chain release factors	YP_004188089.1
VVMO6_00865	610.94	590.79	612.24	578.21	-1.03	0.75	1	0.99	-1.06	0.65	1.04	0.77	chorismate synthase	COG0082	E	AroC	Chorismate synthase	YP_004188090.1
VVMO6_00866	29.88	51.33	47.22	53.15	1.72	0.3	1.58	0.51	1.78	0.53	-1.09	0.89	hypothetical protein	COG2860	S	COG2860	Predicted membrane protein	YP_004188091.1
VVMO6_00867	254.08	230.57	220.27	202.16	-1.1	0.13	-1.15	0.03	-1.26	0.08	-1.05	0.46	transporting ATPase	COG3101	S	COG3101	Uncharacterized protein conserved in bacteria	YP_004188092.1
VVMO6_00868	179.64	140.9	152.97	134.19	-1.27	0.07	-1.17	0.11	-1.34	0.05	1.09	0.22	hypothetical protein					YP_004188093.1
VVMO6_00869	83.66	89.42	89.14	89.82	1.07	0.41	1.07	0.24	1.07	0.4	-1	0.96	5-methylaminomethyl-2-thiouridine-forming enzyme mnmC	COG4121	S	COG4121	Uncharacterized conserved protein	YP_004188094.1
VVMO6_00870	516.31	533.32	514.96	387.83	1.03	0.92	-1	0.99	-1.33	0.53	-1.04	0.87	3-oxoacyl-ACP synthase	COG0304	IQ	FabB	3-oxoacyl-(acyl-carrier-protein) synthase	YP_004188095.1
VVMO6_00871	235.87	279.02	291.47	289.6	1.18	0.2	1.24	0.22	1.23	0.24	1.04	0.63	erythronate-4-phosphate dehydrogenase	COG0111	HE	SerA	Phosphoglycerate dehydrogenase and related dehydrogenases	YP_004188096.1
VVMO6_00872	288.53	361.31	339.74	348.73	1.25	0.19	1.18	0.31	1.21	0.29	-1.06	0.15	aspartate-semialdehyde dehydrogenase	COG0136	E	Asd	Aspartate-semialdehyde dehydrogenase	YP_004188097.1
VVMO6_00873	112.97	99.32	107.53	92.99	-1.14	0.17	-1.05	0.37	-1.21	0.32	1.08	0.4	type IV pilus assembly FimV-related transmembrane protein	COG3170	NU	FimV	Tfp pilus assembly protein FimV	YP_004188098.1
VVMO6_00874	85.9	101.74	108.05	107.17	1.18	0.41	1.26	0.46	1.25	0.64	1.06	0.83	tRNA pseudouridine synthase A	COG0101	J	TruA	Pseudouridylate synthase	YP_004188099.1
VVMO6_00875	929.64	853.54	921.64	708.08	-1.09	0.37	-1.01	0.96	-1.31	0.15	1.08	0.69	acetyl-coenzyme A carboxyl transferase subunit beta	COG0777	I	AccD	Acetyl-CoA carboxylase beta subunit	YP_004188100.1
VVMO6_00876	335.51	307.68	282.07	268.56	-1.09	0.57	-1.19	0.28	-1.25	0.19	-1.09	0.5	dihydrofolate synthase/Folylpolyglutamate synthase	COG0285	H	FolC	Folylpolyglutamate synthase	YP_004188101.1
VVMO6_00877	205.9	170.24	180.2	165.64	-1.21	0.09	-1.14	0.07	-1.24	0.11	1.06	0.49	DedD protein	COG3147	S	DedD	Uncharacterized protein conserved in bacteria	YP_004188102.1
VVMO6_00878	523.72	291.6	374.91	306.4	-1.8	0.06	-1.4	0.2	-1.71	0.08	1.29	0.24	bacteriocin production protein	COG1286	R	CvpA	Uncharacterized membrane protein, required for colicin V production	YP_004188103.1
VVMO6_00879	577.05	365.95	441.15	351.98	-1.58	0.02	-1.31	0.12	-1.64	0.05	1.21	0.35	amidophosphoribosyltransferase	COG0034	F	PurF	Glutamine phosphoribosylpyrophosphate amidotransferase	YP_004188104.1
VVMO6_00880	155.55	223.04	211.46	232.03	1.43	0.2	1.36	0.25	1.49	0.16	-1.05	0.84	cyn operon transcriptional activator	COG0583	K	LysR	Transcriptional regulator	YP_004188105.1
VVMO6_00881	208.3	292.52	312.82	300.51	1.4	0.14	1.5	0.34	1.44	0.16	1.07	0.85	response regulator	COG2204	T	AtoC	Response regulator containing CheY-like receiver, AAA-type ATPase, and DNA-binding domains	YP_004188106.1
VVMO6_00882	37.79	41.32	31.36	35.9	1.09	0.22	-1.21	0.68	-1.05	0.77	-1.32	0.54	hypothetical protein					YP_004188107.1
VVMO6_00883	287.87	104.77	114.29	139.12	-2.75	0.12	-2.52	0.15	-2.07	0.19	1.09	0.78	hypothetical protein					YP_004188108.1
VVMO6_00884	216.55	109.73	94.93	104.97	-1.97	0.000971	-2.28	0.01	-2.06	0.07	-1.16	0.38	hypothetical protein	COG2832	S	COG2832	Uncharacterized protein conserved in bacteria	YP_004188109.1
VVMO6_00885	333.48	327.27	321.11	313.26	-1.02	0.39	-1.04	0.08	-1.06	0.41	-1.02	0.33	adenine phosphoribosyltransferase	COG0503	F	Apt	Adenine/guanine phosphoribosyltransferases and related PRPP-binding proteins	YP_004188110.1
VVMO6_00886	206.19	191.33	192.03	180.54	-1.08	0.07	-1.07	0.08	-1.14	0.07	1	0.84	DNA polymerase III subunits gamma and tau	COG2812	L	DnaX	DNA polymerase III, gamma/tau subunits	YP_004188111.1
VVMO6_00887	234.64	198.02	219.67	225.8	-1.18	0.06	-1.07	0.1	-1.04	0.29	1.11	0.12	hypothetical protein	COG0718	S	COG0718	Uncharacterized protein conserved in bacteria	YP_004188112.1
VVMO6_00888	241.98	184.28	201.69	177.1	-1.31	0.00101	-1.2	0.00303	-1.37	0.09	1.09	0.01	recombination protein RecR	COG0353	L	RecR	Recombinational DNA repair protein (RecF pathway)	YP_004188113.1
VVMO6_00889	27.24	15.66	14.7	17.53	-1.74	0.08	-1.85	0.05	-1.55	0.08	-1.07	0.64	hypothetical protein					YP_004188114.1
VVMO6_00890	15.71	11.84	12.97	16.35	-1.33	0.19	-1.21	0.33	1.04	0.82	1.1	0.59	hypothetical protein					YP_004188115.1
VVMO6_00891	57.98	55.11	50.12	56.1	-1.05	0.8	-1.16	0.53	-1.03	0.86	-1.1	0.37	sensor histidine kinase	COG0642	T	BaeS	Signal transduction histidine kinase	YP_004188116.1
VVMO6_00892	48.06	42.43	36.68	50.1	-1.13	0.6	-1.31	0.34	1.04	0.88	-1.16	0.16	DNA-binding response regulator	COG0745	TK	OmpR	Response regulators consisting of a CheY-like receiver domain and a winged-helix DNA-binding domain	YP_004188117.1
VVMO6_00893	65.2	53.26	62.9	54.41	-1.22	0.03	-1.04	0.6	-1.2	0.04	1.18	0.11	aquaporin Z	COG0580	G	GlpF	Glycerol uptake facilitator and related permeases (Major Intrinsic Protein Family)	YP_004188118.1
VVMO6_00894	64.33	53.21	51.39	63.52	-1.21	0.49	-1.25	0.53	-1.01	0.98	-1.04	0.94	proteinase inhibitor	COG0727	R	COG0727	Predicted Fe-S-cluster oxidoreductase	YP_004188119.1
VVMO6_00895	289.32	299.2	273.89	335.48	1.03	0.72	-1.06	0.76	1.16	0.73	-1.09	0.63	hypothetical protein	COG2983	S	COG2983	Uncharacterized conserved protein	YP_004188120.1
VVMO6_00896	2379.53	2057.72	1986.13	2018.67	-1.16	0.57	-1.2	0.25	-1.18	0.24	-1.04	0.89	hypothetical protein	COG1359	S	COG1359	Uncharacterized conserved protein	YP_004188121.1
VVMO6_00897	2808.8	3547.07	3070.76	3610.38	1.26	0.17	1.09	0.42	1.29	0.5	-1.16	0.33	lactoylglutathione lyase	COG0346	E	GloA	Lactoylglutathione lyase and related lyases	YP_004188122.1
VVMO6_00898	97.5	91.43	78.08	87.73	-1.07	0.26	-1.25	0.03	-1.11	0.78	-1.17	0.03	hypothetical protein	COG4321	R	COG4321	Uncharacterized protein related to arylsulfate sulfotransferase involved in siderophore biosynthesis	YP_004188123.1
VVMO6_00899	18.03	14.78	12.79	12.44	-1.22	0.16	-1.41	0.08	-1.45	0.07	-1.16	0.07	alkaline phosphatase	COG1785	P	PhoA	Alkaline phosphatase	YP_004188124.1
VVMO6_00900	224.41	146.22	147.11	149.98	-1.53	0.03	-1.53	0.01	-1.5	0.02	1.01	0.96	hypothetical protein					YP_004188125.1
VVMO6_00901	268.22	249.11	221.5	221.71	-1.08	0.75	-1.21	0.47	-1.21	0.42	-1.12	0.53	hypothetical protein					YP_004188126.1
VVMO6_00902	217.39	245.72	239.31	306.72	1.13	0.78	1.1	0.82	1.41	0.56	-1.03	0.91	hypothetical protein	COG3016	S	PhuW	Uncharacterized iron-regulated protein	YP_004188127.1
VVMO6_00903	79.88	71.11	75.74	83.49	-1.12	0.55	-1.05	0.84	1.05	0.91	1.07	0.84	rRNA (guanine-N1-)-methyltransferase	COG2226	H	UbiE	Methylase involved in ubiquinone/menaquinone biosynthesis	YP_004188128.1
VVMO6_00904	129.19	72.34	91.97	86.56	-1.79	0.07	-1.4	0.28	-1.49	0.22	1.27	0.44	methylenetetrahydrofolate dehydrogenase (NADP+)	COG0190	H	FolD	5,10-methylene-tetrahydrofolate dehydrogenase/Methenyl tetrahydrofolate cyclohydrolase	YP_004188129.1
VVMO6_00905	126.67	101.61	115.12	94.2	-1.25	0.25	-1.1	0.5	-1.34	0.14	1.13	0.26	phosphatidylinositol kinase and protein kinase of the PI-3 kinase family	COG4469	R	CoiA	Competence protein	YP_004188130.1
VVMO6_00906	177.32	126.14	157.16	133.61	-1.41	0.14	-1.13	0.64	-1.33	0.2	1.25	0.41	hypothetical protein					YP_004188131.1
VVMO6_00907	167.44	111.42	143.28	138.66	-1.5	0.2	-1.17	0.55	-1.21	0.48	1.29	0.21	hypothetical protein					YP_004188132.1
VVMO6_00908	440.22	301.3	319.36	277.38	-1.46	0.11	-1.38	0.23	-1.59	0.01	1.06	0.85	hypothetical protein					YP_004188133.1
VVMO6_00909	126.34	111.75	127.93	115.11	-1.13	0.3	1.01	0.89	-1.1	0.38	1.14	0.09	hypothetical protein	COG2378	K	COG2378	Predicted transcriptional regulator	YP_004188134.1
VVMO6_00910	83.17	76.68	79.57	80.55	-1.08	0.49	-1.05	0.57	-1.03	0.31	1.04	0.78	type I restriction-modification system, DNA-methyltransferase subunit M	COG0732	V	HsdS	Restriction endonuclease S subunits	YP_004188135.1
VVMO6_00911	45.81	43.72	55.36	53.91	-1.05	0.7	1.21	0.48	1.18	0.67	1.27	0.44	type I restriction-modification system DNA-methyltransferase subunit M	COG0286	V	HsdM	Type I restriction-modification system methyltransferase subunit	YP_004188136.1
VVMO6_00912	39.5	26.53	31.22	27.16	-1.49	0.14	-1.27	0.27	-1.45	0.22	1.18	0.14	Na+-driven multidrug efflux pump	COG0534	V	NorM	Na+-driven multidrug efflux pump	YP_004188137.1
VVMO6_00913	66.69	68.09	65.75	67.23	1.02	0.8	-1.01	0.87	1.01	0.95	-1.04	0.29	hypothetical protein					YP_004188138.1
VVMO6_00914	119.72	154.99	156.91	156.73	1.29	0.02	1.31	0.03	1.31	0.03	1.01	0.75	type I restriction-modification system restriction subunit R	COG4096	V	HsdR	Type I site-specific restriction-modification system, R (restriction) subunit and related helicases	YP_004188139.1
VVMO6_00915	43.36	45.86	50.35	49.14	1.06	0.68	1.16	0.24	1.13	0.29	1.1	0.42	hypothetical protein					YP_004188140.1
VVMO6_00916	9.66	8.29	9.39	9.33	-1.17	0.36	-1.03	0.86	-1.04	0.82	1.13	0.32	DNA repair ATPase					YP_004188141.1
VVMO6_00917	16.33	16.12	17.51	15.52	-1.01	0.95	1.07	0.76	-1.05	0.84	1.09	0.51	hypothetical protein					YP_004188142.1
VVMO6_00918	16.62	16.24	14.09	14.98	-1.02	0.92	-1.18	0.27	-1.11	0.64	-1.15	0.56	hypothetical protein	COG2433	S	COG2433	Uncharacterized conserved protein	YP_004188143.1
VVMO6_00919	15.74	15.39	16.67	15.32	-1.02	0.83	1.06	0.58	-1.03	0.81	1.08	0.58	hypothetical protein					YP_004188144.1
VVMO6_00920	60.17	70.1	52.78	55.2	1.16	0.56	-1.14	0.01	-1.09	0.67	-1.33	0.35	hypothetical protein					YP_004188145.1
VVMO6_00921	75.96	86.97	98.46	100.98	1.15	0.29	1.3	0.08	1.33	0.06	1.13	0.28	deoxyguanosinetriphosphate triphosphohydrolase	COG0232	F	Dgt	dGTP triphosphohydrolase	YP_004188146.1
VVMO6_00922	50.97	45.2	54.67	53.03	-1.13	0.25	1.07	0.69	1.04	0.85	1.21	0.39	HipB protein					YP_004188147.1
VVMO6_00923	58.67	56.39	65.04	61.52	-1.04	0.62	1.11	0.15	1.05	0.29	1.15	0.2	HipA protein	COG3550	R	HipA	Uncharacterized protein related to capsule biosynthesis enzymes	YP_004188148.1
VVMO6_00924	57.77	47.27	44.23	45.66	-1.22	0.12	-1.31	0.06	-1.27	0.08	-1.07	0.29	integrase	COG0582	L	XerC	Integrase	YP_004188149.1
VVMO6_00925	15.83	10.66	9.95	9.02	-1.48	0.2	-1.59	0.16	-1.75	0.18	-1.07	0.1	magnesium transporter	COG2239	P	MgtE	Mg/Co/Ni transporter MgtE (contains CBS domain)	YP_004188150.1
VVMO6_00926	35.73	31.06	30.56	30.18	-1.15	0.06	-1.17	0.12	-1.18	0.01	-1.02	0.84	diguanylate cyclase	COG3706	T	PleD	Response regulator containing a CheY-like receiver domain and a GGDEF domain	YP_004188151.1
VVMO6_00927	31.2	29.72	30.02	28.06	-1.05	0.48	-1.04	0.7	-1.11	0.54	1.01	0.9	hypothetical protein					YP_004188152.1
VVMO6_00928	22.2	15.76	18.35	16.91	-1.41	0.06	-1.21	0.29	-1.31	0.12	1.16	0.35	methyl-accepting chemotaxis protein	COG0840	NT	Tar	Methyl-accepting chemotaxis protein	YP_004188153.1
VVMO6_00929	6.42	7.51	7.49	7.18	1.17	0.46	1.17	0.46	1.12	0.7	-1	0.99	hypothetical protein	COG2942	G	COG2942	N-acyl-D-glucosamine 2-epimerase	YP_004188154.1
VVMO6_00930	20.2	27.47	35.17	29.75	1.36	0.36	1.74	0.29	1.47	0.52	1.28	0.59	transcriptional activator of cad operon	COG3710	K	CadC	DNA-binding winged-HTH domains	YP_004188155.1
VVMO6_00931	3.02	3.9	4.91	3.11	1.29	0.5	1.62	0.59	1.03	0.94	1.26	0.76	hypothetical protein					YP_004188156.1
VVMO6_00932	0.22	0.98	0.48	0.41	4.42	0.53	2.14	0.68	1.85	0.72	-2.06	0.69	hypothetical protein					YP_004188157.1
VVMO6_00933	6.74	6.72	6.02	7.09	-1	0.98	-1.12	0.41	1.05	0.64	-1.12	0.31	lysine/cadaverine antiporter membrane protein CadB	COG0531	E	PotE	Amino acid transporters	YP_004188158.1
VVMO6_00934	9.61	15.43	13.8	16.01	1.61	0.03	1.44	0.04	1.67	0.00171	-1.12	0.3	lysine decarboxylase	COG1982	E	LdcC	Arginine/lysine/ornithine decarboxylases	YP_004188159.1
VVMO6_01396	80.2	31.01	38.27	30.83	-2.59	0.04	-2.1	0.09	-2.6	0.04	1.23	0.52	hypothetical protein					YP_004188621.1
VVMO6_00936	68.84	92.44	105.84	92.33	1.34	0.15	1.54	0.22	1.34	0.01	1.14	0.62	inosine monophosphate dehydrogenase-related protein	COG3448	T	COG3448	CBS-domain-containing membrane protein	YP_004188161.1
VVMO6_00937	906.52	1791.77	1378.74	1737.34	1.98	0.39	1.52	0.26	1.92	0.22	-1.3	0.64	lead, cadmium, zinc and mercury transporting ATPase	COG2217	P	ZntA	Cation transport ATPase	YP_004188162.1
VVMO6_00938	374.38	646.85	568.63	707.2	1.73	0.28	1.52	0.17	1.89	0.1	-1.14	0.68	uridine phosphorylase	COG2820	F	Udp	Uridine phosphorylase	YP_004188163.1
VVMO6_00939	67.64	86.05	111	112.31	1.27	0.33	1.64	0.13	1.66	0.13	1.29	0.33	hypothetical protein	COG5020	G	KTR1	Mannosyltransferase	YP_004188164.1
VVMO6_00940	50.45	148.63	81.44	100.52	2.95	0.14	1.61	0.22	1.99	0.17	-1.82	0.22	methyl-accepting chemotaxis protein I	COG0840	NT	Tar	Methyl-accepting chemotaxis protein	YP_004188165.1
VVMO6_00941	620.71	669.46	798.78	922.03	1.08	0.77	1.29	0.33	1.49	0.16	1.19	0.12	bis(5'-nucleosyl)-tetraphosphatase(asymmetrical)	COG0537	FGR	Hit	Diadenosine tetraphosphate (Ap4A) hydrolase and other HIT family hydrolases	YP_004188166.1
VVMO6_00942	215.93	171.16	212.16	234.91	-1.26	0.49	-1.02	0.95	1.09	0.81	1.24	0.2	lipoprotein	COG3014	S	COG3014	Uncharacterized protein conserved in bacteria	YP_004188167.1
VVMO6_00943	285.92	191.42	242.81	245.66	-1.49	0.33	-1.18	0.63	-1.16	0.71	1.27	0.17	YcfL protein: an outer membrane lipoprotein that is part of a salvage cluster	COG5633	R	COG5633	Predicted periplasmic lipoprotein	YP_004188168.1
VVMO6_00944	511.89	335.48	404.39	389.89	-1.53	0.29	-1.27	0.49	-1.31	0.49	1.21	0.38	lipoprotein YcfM	COG3417	R	FlgN	Collagen-binding surface adhesin SpaP (antigen I/II family)	YP_004188169.1
VVMO6_00945	245.41	150.59	169.37	184.21	-1.63	0.18	-1.45	0.24	-1.33	0.43	1.12	0.14	thiamine kinase/Adenosylcobinamide kinase	COG0510	M	CotS	Predicted choline kinase involved in LPS biosynthesis	YP_004188170.1
VVMO6_00946	212.68	155.84	170.5	150.35	-1.36	0.21	-1.25	0.3	-1.41	0.21	1.09	0.54	YcfP protein: probably an esterase that is part of a salvage cluster	COG3150	R	COG3150	Predicted esterase	YP_004188171.1
VVMO6_00947	133.89	251.1	316.35	292.4	1.88	0.01	2.36	0.00911	2.18	0.24	1.26	0.07	NADH dehydrogenase	COG1252	C	Ndh	NADH dehydrogenase, FAD-containing subunit	YP_004188172.1
VVMO6_00948	48.44	44.5	47.61	43.68	-1.09	0.52	-1.02	0.86	-1.11	0.39	1.07	0.42	ribosomal-protein-serine acetyltransferase	COG1670	J	RimL	Acetyltransferases, including N-acetylases of ribosomal proteins	YP_004188173.1
VVMO6_00949	308.54	253.02	251.33	253.72	-1.22	0.26	-1.23	0.15	-1.22	0.16	-1.01	0.96	hypothetical protein					YP_004188174.1
VVMO6_00950	177.85	143.86	145.23	141.47	-1.24	0.07	-1.22	0.09	-1.26	0.48	1.01	0.92	transcription-repair coupling factor	COG1197	LK	Mfd	Transcription-repair coupling factor (superfamily II helicase)	YP_004188175.1
VVMO6_00951	132.07	135.5	135	150.56	1.03	0.83	1.02	0.85	1.14	0.57	-1	0.66	hypothetical protein					YP_004188176.1
VVMO6_00952	119.75	113.09	120.17	108.96	-1.06	0.68	1	0.98	-1.1	0.5	1.06	0.34	lipoprotein releasing system transmembrane protein LolC	COG4591	M	LolE	ABC-type transport system, involved in lipoprotein release, permease component	YP_004188177.1
VVMO6_00953	95.19	86.56	100.27	88.67	-1.1	0.59	1.05	0.78	-1.07	0.72	1.16	0.43	lipoprotein releasing system ATP-binding protein LolD	COG1136	V	SalX	ABC-type antimicrobial peptide transport system, ATPase component	YP_004188178.1
VVMO6_00954	82.54	61.53	62.64	60.31	-1.34	0.09	-1.32	0.12	-1.37	0.26	1.02	0.85	lipoprotein releasing system transmembrane protein LolE	COG4591	M	LolE	ABC-type transport system, involved in lipoprotein release, permease component	YP_004188179.1
VVMO6_00955	160.67	173.69	174.93	169.46	1.08	0.00165	1.09	0.29	1.05	0.81	1.01	0.91	hypothetical protein	COG3216	S	COG3216	Uncharacterized protein conserved in bacteria	YP_004188180.1
VVMO6_00956	16.95	17.57	15.24	16.41	1.04	0.78	-1.11	0.2	-1.03	0.62	-1.15	0.31	hydrolase of the metallo-beta-lactamase superfamily, clustered with KDO2-Lipid A biosynthesis genes	COG2333	R	ComEC	Predicted hydrolase (metallo-beta-lactamase superfamily)	YP_004188181.1
VVMO6_00957	179.3	194.05	201.6	195.07	1.08	0.11	1.12	0.15	1.09	0.53	1.04	0.44	lipid A export ATP-binding/permease MsbA	COG1132	V	MdlB	ABC-type multidrug transport system, ATPase and permease components	YP_004188182.1
VVMO6_00958	173.64	162.07	181.14	167.23	-1.07	0.61	1.04	0.64	-1.04	0.39	1.12	0.48	tetraacyldisaccharide 4'-kinase	COG1663	M	LpxK	Tetraacyldisaccharide-1-P 4'-kinase	YP_004188183.1
VVMO6_00959	215.6	198.71	206	199.05	-1.09	0.34	-1.05	0.74	-1.08	0.31	1.04	0.82	hypothetical protein	COG2835	S	COG2835	Uncharacterized conserved protein	YP_004188184.1
VVMO6_00960	156.38	146.6	136.85	133.28	-1.07	0.42	-1.14	0.19	-1.17	0.34	-1.07	0.51	3-deoxy-manno-octulosonate cytidylyltransferase	COG1212	M	KdsB	CMP-2-keto-3-deoxyoctulosonic acid synthetase	YP_004188185.1
VVMO6_00961	46.64	43.66	37.74	40.31	-1.07	0.53	-1.24	0.24	-1.16	0.37	-1.16	0.25	diguanylate cyclase	COG2199	T	COG2199	FOG: GGDEF domain	YP_004188186.1
VVMO6_00962	192.29	214.3	266.75	211.74	1.11	0.3	1.39	0.24	1.1	0.6	1.24	0.38	spoVR-like protein	COG2719	S	SpoVR	Uncharacterized conserved protein	YP_004188187.1
VVMO6_00963	205.72	217.19	297.22	226.83	1.06	0.65	1.44	0.39	1.1	0.67	1.37	0.44	hypothetical protein	COG2718	S	COG2718	Uncharacterized conserved protein	YP_004188188.1
VVMO6_00964	136.91	152.46	218.08	171.88	1.11	0.38	1.59	0.36	1.26	0.46	1.43	0.45	serine protein kinase (prkA protein) P-loop containing	COG2766	T	PrkA	Putative Ser protein kinase	YP_004188189.1
VVMO6_00965	0.68	1	1.36	0.51	1.47	0.66	2.02	0.37	-1.32	0.81	1.37	0.67	hypothetical protein					YP_004188190.1
VVMO6_00966	42.72	33.87	53.33	31.41	-1.26	0.61	1.25	0.45	-1.36	0.44	1.57	0.19	hypothetical protein	COG3013	S	COG3013	Uncharacterized conserved protein	YP_004188191.1
VVMO6_00967	29.37	27.22	29.1	24.73	-1.08	0.74	-1.01	0.94	-1.19	0.33	1.07	0.71	membrane protein	COG3235	S	COG3235	Predicted membrane protein	YP_004188192.1
VVMO6_00968	145.93	179.71	217.53	185.23	1.23	0.05	1.49	0.19	1.27	0.54	1.21	0.4	pyruvate formate-lyase activating enzyme	COG1180	O	PflA	Pyruvate-formate lyase-activating enzyme	YP_004188193.1
VVMO6_00969	13.86	42.78	28.29	43.11	3.09	0.15	2.04	0.07	3.11	0.1	-1.51	0.39	methyl-accepting chemotaxis protein I	COG0840	NT	Tar	Methyl-accepting chemotaxis protein	YP_004188194.1
VVMO6_00970	223.78	196.22	178.41	185.68	-1.14	0.39	-1.25	0.07	-1.21	0.08	-1.1	0.58	hypothetical protein	COG3528	S	COG3528	Uncharacterized protein conserved in bacteria	YP_004188195.1
VVMO6_00971	378.79	688.23	728.88	780.3	1.82	0.02	1.92	0.05	2.06	0.06	1.06	0.67	pyruvate formate-lyase	COG1882	C	PflD	Pyruvate-formate lyase	YP_004188196.1
VVMO6_00972	88.34	92.71	90.83	91.79	1.05	0.83	1.03	0.89	1.04	0.85	-1.02	0.8	hypothetical protein					YP_004188197.1
VVMO6_00973	164.63	196.11	187.93	181.43	1.19	0.35	1.14	0.35	1.1	0.03	-1.04	0.82	54K polar flagellar sheath protein A					YP_004188198.1
VVMO6_00974	1598.75	1164.41	909.13	1123.93	-1.37	0.03	-1.76	0.05	-1.42	0.22	-1.28	0.24	arginine/ornithine ABC transporter ATP-binding protein AotP	COG4598	E	HisP	ABC-type histidine transport system, ATPase component	YP_004188199.1
VVMO6_00975	1330.41	967.11	1012.81	1074.17	-1.38	0.23	-1.31	0.29	-1.24	0.39	1.05	0.85	amino acid ABC transporterperiplasmic amino acid-binding protein	COG0834	ET	HisJ	ABC-type amino acid transport/signal transduction systems, periplasmic component/domain	YP_004188200.1
VVMO6_00976	422.12	318.27	311.33	308.28	-1.33	0.23	-1.36	0.35	-1.37	0.32	-1.02	0.94	arginine/ornithine ABC transporter permease AotQ	COG4215	E	ArtQ	ABC-type arginine transport system, permease component	YP_004188201.1
VVMO6_00977	234.08	172.88	186.43	178.78	-1.35	0.21	-1.26	0.44	-1.31	0.43	1.08	0.81	histidine ABC transporter permease HisM	COG4160	E	ArtM	ABC-type arginine/histidine transport system, permease component	YP_004188202.1
VVMO6_00978	16.95	11.92	11.01	10.8	-1.42	0.05	-1.54	0.02	-1.57	0.14	-1.08	0.37	hypothetical protein					YP_004188203.1
VVMO6_00979	152.01	197.39	213.96	209.53	1.3	0.13	1.41	0.04	1.38	0.09	1.08	0.44	exodeoxyribonuclease III	COG0708	L	XthA	Exonuclease III	YP_004188204.1
VVMO6_00980	88.11	124.26	129.87	126.28	1.41	0.01	1.47	0.06	1.43	0.12	1.05	0.66	methyl-accepting chemotaxis protein	COG0840	NT	Tar	Methyl-accepting chemotaxis protein	YP_004188205.1
VVMO6_00981	155.12	163.1	179.06	157.37	1.05	0.72	1.15	0.34	1.01	0.93	1.1	0.24	primosomal replication protein N''					YP_004188206.1
VVMO6_00982	105.72	98.85	109.18	101.44	-1.07	0.57	1.03	0.87	-1.04	0.73	1.1	0.6	primosomal replication protein N''	COG3923	L	PriC	Primosomal replication protein N''	YP_004188207.1
VVMO6_00983	108.13	86.68	92.65	88.03	-1.25	0.04	-1.17	0.32	-1.23	0.03	1.07	0.67	hypothetical protein	COG0730	R	COG0730	Predicted permeases	YP_004188208.1
VVMO6_00984	64.07	41.16	45.49	42.44	-1.56	0.03	-1.41	0.12	-1.51	0.08	1.11	0.56	ATP-dependent helicase DinG/Rad3	COG1199	KL	DinG	Rad3-related DNA helicases	YP_004188209.1
VVMO6_00985	950.1	1510.59	1478.12	1467.38	1.59	0.15	1.56	0.00566	1.54	0.00661	-1.02	0.91	outer membrane protein OmpT	COG3203	M	OmpC	Outer membrane protein (porin)	YP_004188210.1
VVMO6_00986	83.03	96.78	90.51	96.08	1.17	0.27	1.09	0.57	1.16	0.43	-1.07	0.46	hypothetical protein	COG3110	S	COG3110	Uncharacterized protein conserved in bacteria	YP_004188211.1
VVMO6_00987	292.45	282.95	255.23	270.3	-1.03	0.81	-1.15	0.4	-1.08	0.68	-1.11	0.49	ribosomal large subunit pseudouridine synthase E	COG1187	J	RsuA	16S rRNA uridine-516 pseudouridylate synthase and related pseudouridylate synthases	YP_004188212.1
VVMO6_00988	736.98	725.48	699.31	703.24	-1.02	0.94	-1.05	0.73	-1.05	0.79	-1.04	0.89	isocitrate dehydrogenase (NADP)/monomeric isocitrate dehydrogenase (NADP)	COG2838	C	Icd	Monomeric isocitrate dehydrogenase	YP_004188213.1
VVMO6_00989	2054.32	1758.41	1971.74	2024.94	-1.17	0.45	-1.04	0.81	-1.01	0.87	1.12	0.63	cold shock protein CspD	COG1278	K	CspC	Cold shock proteins	YP_004188214.1
VVMO6_00990	405.6	487.93	503.41	533.03	1.2	0.19	1.24	0.16	1.31	0.1	1.03	0.72	ATP-dependent Clp protease adaptor protein ClpS	COG2127	S	COG2127	Uncharacterized conserved protein	YP_004188215.1
VVMO6_00991	365.96	467.21	485.5	477.02	1.28	0.03	1.33	0.15	1.3	0.04	1.04	0.77	ATP-dependent Clp protease ATP-binding subunit ClpA	COG0542	O	ClpA	ATPases with chaperone activity, ATP-binding subunit	YP_004188216.1
VVMO6_00992	484.76	411.79	440.88	472.31	-1.18	0.13	-1.1	0.39	-1.03	0.96	1.07	0.44	translation initiation factor 1	COG0361	J	InfA	Translation initiation factor 1 (IF-1)	YP_004188217.1
VVMO6_00993	105.29	140.85	124.06	125.36	1.34	0.06	1.18	0.29	1.19	0.2	-1.14	0.28	leucyl/phenylalanyl-tRNA--protein transferase	COG2935	O	COG2935	Putative arginyl-tRNA:protein arginylyltransferase	YP_004188218.1
VVMO6_00994	73.3	88.02	82.55	84.84	1.2	0.08	1.13	0.1	1.16	0.03	-1.07	0.38	leucyl/phenylalanyl-tRNA--protein transferase	COG2360	O	Aat	Leu/Phe-tRNA-protein transferase	YP_004188219.1
VVMO6_00995	56.03	55.68	64.64	61.92	-1.01	0.98	1.15	0.54	1.11	0.74	1.16	0.39	outer membrane lipoprotein	COG3133	M	SlyB	Outer membrane lipoprotein	YP_004188220.1
VVMO6_00996	243.72	272.93	279.64	280.59	1.12	0.33	1.15	0.33	1.15	0.24	1.02	0.78	5-Enolpyruvylshikimate-3-phosphate synthase	COG0128	E	AroA	5-enolpyruvylshikimate-3-phosphate synthase	YP_004188221.1
VVMO6_00997	108.36	76.91	89.63	90.14	-1.41	0.09	-1.21	0.22	-1.2	0.15	1.17	0.33	protein yciN					YP_004188222.1
VVMO6_00998	23.03	16.52	19.57	18.72	-1.39	0.18	-1.18	0.34	-1.23	0.42	1.19	0.52	hypothetical protein					YP_004188223.1
VVMO6_00999	336.39	385.53	377.34	371.55	1.15	0.16	1.12	0.26	1.1	0.36	-1.02	0.82	DNA topoisomerase I	COG0550	L	TopA	Topoisomerase IA	YP_004188224.1
VVMO6_01000	285.38	243.83	258.59	255.93	-1.17	0.01	-1.1	0.07	-1.12	0.5	1.06	0.22	glucose-1-phosphate adenylyltransferase	COG0448	G	GlgC	ADP-glucose pyrophosphorylase	YP_004188225.1
VVMO6_01001	345.17	293.28	304.25	286.49	-1.18	0.07	-1.13	0.01	-1.2	0.33	1.04	0.52	glycogen synthase, ADP-glucose transglucosylase	COG0297	G	GlgA	Glycogen synthase	YP_004188226.1
VVMO6_01002	109.52	92.91	99.98	90.23	-1.18	0.04	-1.1	0.12	-1.21	0.07	1.08	0.06	beta-ketoadipate enol-lactone hydrolase	COG0596	R	MhpC	Predicted hydrolases or acyltransferases (alpha/beta hydrolase superfamily)	YP_004188227.1
VVMO6_01003	42.85	40.43	31.51	36.32	-1.06	0.88	-1.36	0.37	-1.18	0.58	-1.28	0.49	hypothetical protein					YP_004188228.1
VVMO6_01004	40.81	33.03	31	30.14	-1.24	0.33	-1.32	0.04	-1.35	0.04	-1.07	0.76	hypothetical protein	COG0398	S	COG0398	Uncharacterized conserved protein	YP_004188229.1
VVMO6_01005	1200.72	1245.63	1192.48	1146.74	1.04	0.49	-1.01	0.96	-1.05	0.69	-1.04	0.77	positive regulator of competence TfoX	COG3070	K	TfoX	Regulator of competence-specific genes	YP_004188230.1
VVMO6_01006	149.23	143.3	147.96	153.84	-1.04	0.83	-1.01	0.96	1.03	0.86	1.03	0.74	purine nucleotide synthesis repressor	COG1609	K	PurR	Transcriptional regulators	YP_004188231.1
VVMO6_01007	54.09	83.69	89.81	103.29	1.55	0.14	1.66	0.17	1.91	0.36	1.07	0.79	chaperone protein TorD	COG3381	R	TorD	Uncharacterized component of anaerobic dehydrogenases	YP_004188232.1
VVMO6_01008	61.58	61.61	66.67	65.36	1	0.99	1.08	0.4	1.06	0.81	1.08	0.45	transcriptional regulatory protein TorR	COG0745	TK	OmpR	Response regulators consisting of a CheY-like receiver domain and a winged-helix DNA-binding domain	YP_004188233.1
VVMO6_01009	53.85	67.94	61.34	68.88	1.26	0.07	1.14	0.15	1.28	0.02	-1.11	0.29	membrane protein	COG1434	S	COG1434	Uncharacterized conserved protein	YP_004188234.1
VVMO6_01010	154.72	160.64	155.58	155.73	1.04	0.33	1.01	0.96	1.01	0.75	-1.03	0.77	S-adenosylmethionine-dependentmethyltransferase	COG2227	H	UbiG	2-polyprenyl-3-methyl-5-hydroxy-6-metoxy-1,4-benzoquinol methylase	YP_004188235.1
VVMO6_01011	148.96	136.04	137.69	124.44	-1.09	0.42	-1.08	0.47	-1.2	0.24	1.01	0.87	chromosome partition protein MukF	COG3006	D	MukF	Uncharacterized protein involved in chromosome partitioning	YP_004188236.1
VVMO6_01012	127.56	103.42	112.02	100.92	-1.23	0.00637	-1.14	0.008	-1.26	0.36	1.08	0.06	chromosome partition protein MukE	COG3095	D	MukE	Uncharacterized protein involved in chromosome partitioning	YP_004188237.1
VVMO6_01013	142.39	88.19	89.79	90.99	-1.61	0.02	-1.59	0.02	-1.56	0.22	1.02	0.8	chromosome partition protein MukB	COG3096	D	MukB	Uncharacterized protein involved in chromosome partitioning	YP_004188238.1
VVMO6_01014	16.41	17.46	17.99	20.77	1.06	0.58	1.1	0.42	1.27	0.3	1.03	0.77	AcaC family transcriptional regulator	COG2207	K	AraC	AraC-type DNA-binding domain-containing proteins	YP_004188239.1
VVMO6_01015	28.02	22.57	10.18	11.57	-1.24	0.57	-2.75	0.14	-2.42	0.19	-2.22	0.11	aldehyde dehydrogenase	COG1012	C	PutA	NAD-dependent aldehyde dehydrogenases	YP_004188240.1
VVMO6_01016	47.73	31.04	25.9	27	-1.54	0.33	-1.84	0.26	-1.77	0.29	-1.2	0.44	choline dehydrogenase	COG2303	E	BetA	Choline dehydrogenase and related flavoproteins	YP_004188241.1
VVMO6_01017	118.38	89.73	104.63	92.81	-1.32	0.17	-1.13	0.46	-1.28	0.4	1.17	0.24	alpha-L-glutamate ligase	COG0189	HJ	RimK	Glutathione synthase/Ribosomal protein S6 modification enzyme (glutaminyl transferase)	YP_004188242.1
VVMO6_01018	121.65	108.84	121.17	110.03	-1.12	0.28	-1	0.97	-1.11	0.52	1.11	0.24	hypothetical protein					YP_004188243.1
VVMO6_01019	119.08	112.48	119.73	122.11	-1.06	0.66	1.01	0.96	1.03	0.84	1.06	0.00586	hypothetical protein	COG4067	O	COG4067	Uncharacterized protein conserved in archaea	YP_004188244.1
VVMO6_01020	40.11	40.43	42.14	42.33	1.01	0.95	1.05	0.68	1.06	0.78	1.04	0.76	tRNA (5-methoxyuridine) 34 synthase	COG2227	H	UbiG	2-polyprenyl-3-methyl-5-hydroxy-6-metoxy-1,4-benzoquinol methylase	YP_004188245.1
VVMO6_01021	23.08	25.75	30.38	31.01	1.12	0.63	1.32	0.33	1.34	0.6	1.18	0.58	tRNA (uridine-5-oxyacetic acid methyl ester) 34 synthase	COG4106	R	Tam	Trans-aconitate methyltransferase	YP_004188246.1
VVMO6_01022	36.42	42.9	41.66	45.06	1.18	0.00203	1.14	0.00783	1.24	0.11	-1.03	0.09	hypothetical protein	COG1801	S	COG1801	Uncharacterized conserved protein	YP_004188247.1
VVMO6_01023	446.42	621.96	675.94	667.95	1.39	0.02	1.51	0.02	1.5	0.14	1.09	0.34	aspartyl-tRNA synthetase	COG0173	J	AspS	Aspartyl-tRNA synthetase	YP_004188248.1
VVMO6_01024	45.83	34.26	38.89	36.13	-1.34	0.09	-1.18	0.17	-1.27	0.17	1.14	0.1	crossover junction endodeoxyribonuclease RuvC	COG0817	L	RuvC	Holliday junction resolvasome, endonuclease subunit	YP_004188249.1
VVMO6_01025	27.62	21.1	18.92	21.24	-1.31	0.16	-1.46	0.01	-1.3	0.16	-1.12	0.53	methyl-accepting chemotaxis protein	COG0840	NT	Tar	Methyl-accepting chemotaxis protein	YP_004188250.1
VVMO6_01026	195.19	150.62	149.16	149.24	-1.3	0.05	-1.31	0.03	-1.31	0.03	-1.01	0.92	Holliday junction DNA helicase RuvA	COG0632	L	RuvA	Holliday junction resolvasome, DNA-binding subunit	YP_004188251.1
VVMO6_01027	131.66	123.06	121.79	123.79	-1.07	0.28	-1.08	0.55	-1.06	0.52	-1.01	0.93	Holliday junction DNA helicase RuvB	COG2255	L	RuvB	Holliday junction resolvasome, helicase subunit	YP_004188252.1
VVMO6_01028	19.33	24.97	12.08	18.57	1.29	0.7	-1.6	0.52	-1.04	0.95	-2.07	0.31	hypothetical protein					YP_004188253.1
VVMO6_01029	191.75	323.08	356.69	370.38	1.68	0.11	1.86	0.23	1.93	0.12	1.1	0.78	cytochrome d ubiquinol oxidase subunit I	COG1271	C	CydA	Cytochrome bd-type quinol oxidase, subunit 1	YP_004188254.1
VVMO6_01030	203.28	279.87	293.85	300.32	1.38	0.15	1.45	0.34	1.48	0.04	1.05	0.87	cytochrome d ubiquinol oxidase subunit II	COG1294	C	AppB	Cytochrome bd-type quinol oxidase, subunit 2	YP_004188255.1
VVMO6_01031	249.94	350.06	339.93	365.46	1.4	0.0024	1.36	0.28	1.46	0.04	-1.03	0.89	hypothetical protein					YP_004188256.1
VVMO6_01032	102.72	133.76	147.04	154.49	1.3	0.03	1.43	0.11	1.5	0.33	1.1	0.5	4-hydroxybenzoyl-CoA thioesterase	COG0824	R	FcbC	Predicted thioesterase	YP_004188257.1
VVMO6_01033	132.07	226.2	221.12	245.04	1.71	0.06	1.67	0.007	1.86	0.00782	-1.02	0.86	motA/TolQ/ExbB proton channel family protein	COG0811	U	TolQ	Biopolymer transport proteins	YP_004188258.1
VVMO6_01034	107.76	191.87	183.41	205.65	1.78	0.01	1.7	0.02	1.91	0.00912	-1.05	0.46	tol biopolymer transporter, TolR protein	COG0848	U	ExbD	Biopolymer transport protein	YP_004188259.1
VVMO6_01035	146.64	206.03	201.24	235.21	1.4	0.11	1.37	0.08	1.6	0.08	-1.02	0.77	TolA protein	COG3064	M	TolA	Membrane protein involved in colicin uptake	YP_004188260.1
VVMO6_01036	492.02	510.96	559.06	555.23	1.04	0.59	1.14	0.09	1.13	0.43	1.09	0.28	TolB protein , periplasmic protein involved in the tonb-independent uptake of group A colicins	COG0823	U	TolB	Periplasmic component of the Tol biopolymer transport system	YP_004188261.1
VVMO6_01037	1376.92	1226.31	1481.14	1358.53	-1.12	0.54	1.08	0.68	-1.01	0.94	1.21	0.34	18K peptidoglycan-associated outer membrane lipoprotein	COG2885	M	OmpA	Outer membrane protein and related peptidoglycan-associated (lipo)proteins	YP_004188262.1
VVMO6_01038	538.15	488.2	514.05	492.15	-1.1	0.29	-1.05	0.58	-1.09	0.66	1.05	0.64	hypothetical protein	COG1729	S	COG1729	Uncharacterized protein conserved in bacteria	YP_004188263.1
VVMO6_01039	310.64	313.82	307.89	300.49	1.01	0.72	-1.01	0.91	-1.03	0.66	-1.02	0.8	quinolinate synthetase	COG0379	H	NadA	Quinolinate synthase	YP_004188264.1
VVMO6_01040	19.81	10.82	14.08	13.29	-1.83	0.04	-1.41	0.14	-1.49	0.07	1.3	0.34	potassium channel protein	COG1226	P	Kch	Kef-type K+ transport systems, predicted NAD-binding component	YP_004188265.1
VVMO6_01041	22	19.74	20.49	17.38	-1.11	0.33	-1.07	0.41	-1.27	0.02	1.04	0.76	membrane protein	COG3766	S	COG3766	Predicted membrane protein	YP_004188266.1
VVMO6_01042	40.74	27.24	29.16	31.04	-1.5	0.02	-1.4	0.02	-1.31	0.16	1.07	0.36	hypothetical protein	COG5463	S	COG5463	Predicted integral membrane protein	YP_004188267.1
VVMO6_01043	38.41	23.03	25.98	24.51	-1.67	0.03	-1.48	0.05	-1.57	0.15	1.13	0.06	glutathionylspermidine synthase	COG0754	E	Gsp	Glutathionylspermidine synthase	YP_004188268.1
VVMO6_01044	123.9	145.99	163.21	151.69	1.18	0.27	1.32	0.07	1.22	0.26	1.12	0.23	hypothetical protein	COG3318	R	COG3318	Predicted metal-binding protein related to the C-terminal domain of SecA	YP_004188269.1
VVMO6_01045	5.59	9.63	8.53	11.06	1.72	0.2	1.53	0.03	1.98	0.26	-1.13	0.66	hypothetical protein					YP_004188270.1
VVMO6_01046	46.53	56.86	58.56	60.55	1.22	0.1	1.26	0.12	1.3	0.11	1.03	0.79	sensor histidine kinase	COG0642	T	BaeS	Signal transduction histidine kinase	YP_004188271.1
VVMO6_01047	95.61	220.25	336.59	487.96	2.3	0.31	3.52	0.34	5.1	0.45	1.53	0.64	hypothetical protein					YP_004188272.1
VVMO6_01048	55.69	73.52	70.54	73.79	1.32	0.08	1.27	0.05	1.32	0.03	-1.04	0.59	hypothetical protein					YP_004188273.1
VVMO6_01049	41.05	37.47	38.25	36.9	-1.1	0.21	-1.07	0.25	-1.11	0.18	1.02	0.74	hypothetical protein	COG2378	K	COG2378	Predicted transcriptional regulator	YP_004188274.1
VVMO6_01050	33.26	28.48	28.78	27.36	-1.17	0.00221	-1.16	0.11	-1.22	0.01	1.01	0.87	hypothetical protein	COG1196	D	Smc	Chromosome segregation ATPases	YP_004188275.1
VVMO6_01051	56.86	39.9	42.37	41.15	-1.43	0.03	-1.34	0.07	-1.38	0.18	1.06	0.66	hypothetical protein					YP_004188276.1
VVMO6_01052	53.08	37.88	41.63	40.93	-1.4	0.01	-1.28	0.04	-1.3	0.23	1.1	0.19	hypothetical protein					YP_004188277.1
VVMO6_01053	69.78	48.22	52.05	55.73	-1.45	0.01	-1.34	0.08	-1.25	0.12	1.08	0.58	hypothetical protein					YP_004188278.1
VVMO6_01054	23.69	22.13	23.59	24.17	-1.07	0.5	-1	0.97	1.02	0.78	1.07	0.55	helicase	COG1061	KL	SSL2	DNA or RNA helicases of superfamily II	YP_004188279.1
VVMO6_01055	16.01	17.52	19.31	16.92	1.09	0.18	1.21	0.29	1.06	0.64	1.1	0.54	tellurite resistance protein	COG2227	H	UbiG	2-polyprenyl-3-methyl-5-hydroxy-6-metoxy-1,4-benzoquinol methylase	YP_004188280.1
VVMO6_01056	11.51	14.82	13.12	13.75	1.29	0.02	1.14	0.08	1.19	0.18	-1.13	0.01	HipA protein	COG3550	R	HipA	Uncharacterized protein related to capsule biosynthesis enzymes	YP_004188281.1
VVMO6_01057	6.76	5.21	4.87	7.88	-1.3	0.14	-1.39	0.07	1.17	0.49	-1.07	0.71	transcriptional regulator	COG1476	K	COG1476	Predicted transcriptional regulators	YP_004188282.1
VVMO6_01058	104.5	70	92.22	81.21	-1.49	0.04	-1.13	0.55	-1.29	0.21	1.32	0.31	hypothetical protein					YP_004188283.1
VVMO6_01059	81.11	57.79	68.21	62.44	-1.4	0.1	-1.19	0.2	-1.3	0.12	1.18	0.15	acetyltransferase	COG3981	R	COG3981	Predicted acetyltransferase	YP_004188284.1
VVMO6_01060	37.88	26.06	31.1	27.91	-1.45	0.06	-1.22	0.21	-1.36	0.08	1.19	0.26	hypothetical protein	COG3911	R	COG3911	Predicted ATPase	YP_004188285.1
VVMO6_01061	22.62	15.39	21.54	19.53	-1.47	0.11	-1.05	0.78	-1.16	0.57	1.4	0.14	hypothetical protein	COG2320	S	GrpB	Uncharacterized conserved protein	YP_004188286.1
VVMO6_01062	34.44	27.29	30.98	28.55	-1.26	0.26	-1.11	0.59	-1.21	0.29	1.14	0.48	hypothetical protein	COG3575	S	COG3575	Uncharacterized protein conserved in bacteria	YP_004188287.1
VVMO6_01063	41.29	30.06	38.82	31.97	-1.37	0.15	-1.06	0.73	-1.29	0.29	1.29	0.16	hypothetical protein					YP_004188288.1
VVMO6_01064	49.86	28.92	34.31	29.13	-1.72	0.11	-1.45	0.17	-1.71	0.13	1.19	0.15	beta-phosphoglucomutase	COG0637	R	COG0637	Predicted phosphatase/phosphohexomutase	YP_004188289.1
VVMO6_01065	14.74	14.11	15.65	14.85	-1.04	0.57	1.06	0.73	1.01	0.89	1.11	0.56	methyl-accepting chemotaxis protein I	COG0840	NT	Tar	Methyl-accepting chemotaxis protein	YP_004188290.1
VVMO6_01066	0.59	0.61	1.02	0.38	1.04	0.94	1.73	0.24	-1.55	0.68	1.67	0.16	hypothetical protein					YP_004188291.1
VVMO6_01067	0.63	1.13	1.52	1.04	1.81	0.11	2.43	0.03	1.67	0.08	1.34	0.24	L-fucose operon activator	COG1349	KG	GlpR	Transcriptional regulators of sugar metabolism	YP_004188292.1
VVMO6_01068	5.55	7.21	6.1	7.23	1.3	0.04	1.1	0.19	1.3	0.00999	-1.18	0.12	fucose permease	COG0738	G	FucP	Fucose permease	YP_004188293.1
VVMO6_01069	9.98	11.47	7.43	8.57	1.15	0.56	-1.34	0.28	-1.17	0.71	-1.54	0.2	L-fucose isomerase	COG2407	G	FucI	L-fucose isomerase and related proteins	YP_004188294.1
VVMO6_01070	9.17	6.21	5.74	4.82	-1.48	0.18	-1.6	0.2	-1.9	0.2	-1.08	0.71	L-fuculokinase	COG1070	G	XylB	Sugar (pentulose and hexulose) kinases	YP_004188295.1
VVMO6_01071	5.03	4.93	4.73	4.41	-1.02	0.87	-1.06	0.83	-1.14	0.63	-1.04	0.88	L-fucose mutarotase	COG4154	G	FucU	Fucose dissimilation pathway protein FucU	YP_004188296.1
VVMO6_01072	12.08	9.26	10.02	8.89	-1.3	0.19	-1.21	0.24	-1.36	0.16	1.08	0.51	L-fuculose phosphate aldolase	COG0235	G	AraD	Ribulose-5-phosphate 4-epimerase and related epimerases and aldolases	YP_004188297.1
VVMO6_01073	11.97	10.39	10.45	9.15	-1.15	0.65	-1.15	0.68	-1.31	0.48	1.01	0.96	lactaldehyde dehydrogenase	COG1454	C	EutG	Alcohol dehydrogenase, class IV	YP_004188298.1
VVMO6_01074	31.04	36.27	41.28	46.22	1.17	0.1	1.33	0.09	1.49	0.05	1.14	0.24	D-lactate dehydrogenase	COG1052	CHR	LdhA	Lactate dehydrogenase and related dehydrogenases	YP_004188300.1
VVMO6_01075	31.13	25.45	36.9	52.22	-1.22	0.46	1.19	0.58	1.68	0.12	1.45	0.21	hypothetical protein					YP_004188299.1
VVMO6_01076	82.28	89.15	83.39	84.07	1.08	0.8	1.01	0.96	1.02	0.95	-1.07	0.82	hypothetical protein	COG0861	P	TerC	Membrane protein TerC, possibly involved in tellurium resistance	YP_004188301.1
VVMO6_01077	18.01	12.65	18.07	15.04	-1.42	0.11	1	0.99	-1.2	0.19	1.43	0.2	hypothetical protein					YP_004188302.1
VVMO6_01078	12.35	18.43	22.98	23.29	1.49	0.09	1.86	0.27	1.89	0.05	1.25	0.59	transporter	COG4533	R	COG4533	ABC-type uncharacterized transport system, periplasmic component	YP_004188303.1
VVMO6_01079	3.57	2.93	3.77	6.05	-1.22	0.59	1.06	0.85	1.7	0.23	1.29	0.27	hypothetical protein					YP_004188304.1
VVMO6_01080	3.15	5.48	5.54	4.29	1.74	0.38	1.76	0.36	1.36	0.57	1.01	0.98	hypothetical protein					YP_004188305.1
VVMO6_01081	3.92	7.36	6.6	7.7	1.88	0.1	1.69	0.23	1.97	0.32	-1.12	0.58	hypothetical protein					YP_004188306.1
VVMO6_01082	6.88	10.37	10.51	11.48	1.51	0.01	1.53	0.1	1.67	0.0078	1.01	0.92	hypothetical protein	COG2128	S	COG2128	Uncharacterized conserved protein	YP_004188307.1
VVMO6_01083	10.35	18.23	16.21	19.72	1.76	0.03	1.57	0.07	1.9	0.02	-1.12	0.19	AraC family transcriptional regulator	COG2207	K	AraC	AraC-type DNA-binding domain-containing proteins	YP_004188308.1
VVMO6_01084	25.52	36.06	38.67	39.08	1.41	0.03	1.52	0.08	1.53	0.04	1.07	0.57	sulfate permease	COG0659	P	SUL1	Sulfate permease and related transporters (MFS superfamily)	YP_004188309.1
VVMO6_01085	20.58	20.57	20.48	19.02	-1	1	-1.01	0.98	-1.08	0.56	-1	0.98	pyridoxal phosphate-dependent deaminase	COG2515	E	Acd	1-aminocyclopropane-1-carboxylate deaminase	YP_004188310.1
VVMO6_01086	25.15	38.49	35.83	40.7	1.53	0.06	1.42	0.13	1.62	0.2	-1.07	0.45	sensory box/GGDEF family protein	COG5001	T	COG5001	Predicted signal transduction protein containing a membrane domain, an EAL and a GGDEF domain	YP_004188311.1
VVMO6_01087	106.53	116.63	121.3	123.98	1.09	0.84	1.14	0.8	1.16	0.77	1.04	0.93	hypothetical protein	COG1032	C	COG1032	Fe-S oxidoreductase	YP_004188312.1
VVMO6_01088	20.8	49.79	33.35	38.23	2.39	0.2	1.6	0.08	1.84	0.14	-1.49	0.38	hypothetical protein	COG2200	T	Rtn	FOG: EAL domain	YP_004188313.1
VVMO6_01089	23.99	26.03	27.58	26.19	1.09	0.71	1.15	0.53	1.09	0.31	1.06	0.84	diguanylate cyclase	COG2200	T	Rtn	FOG: EAL domain	YP_004188314.1
VVMO6_01090	3.88	0.84	2.3	2.2	-4.64	0.07	-1.69	0.32	-1.77	0.02	2.75	0.43	hypothetical protein					YP_004188315.1
VVMO6_01091	73.01	59.46	62.1	71.08	-1.23	0.25	-1.18	0.35	-1.03	0.89	1.04	0.85	hypothetical protein					YP_004188316.1
VVMO6_01092	166.8	214.83	194.97	195.98	1.29	0.38	1.17	0.26	1.17	0.12	-1.1	0.7	hypothetical protein					YP_004188317.1
VVMO6_01093	71.39	31.76	25.83	27.74	-2.25	0.27	-2.76	0.23	-2.57	0.24	-1.23	0.06	transcriptional activator MetR	COG0583	K	LysR	Transcriptional regulator	YP_004188318.1
VVMO6_01094	308.16	121.62	130.23	134.29	-2.53	0.18	-2.37	0.2	-2.29	0.21	1.07	0.79	5-methyltetrahydropteroyltriglutamate/homocysteineS-methyltransferase	COG0620	E	MetE	Methionine synthase II (cobalamin-independent)	YP_004188319.1
VVMO6_01095	384.98	527.52	551.68	536.77	1.37	0.09	1.43	0.02	1.39	0.03	1.05	0.65	phosphate acetyltransferase	COG0280	C	Pta	Phosphotransacetylase	YP_004188320.1
VVMO6_01096	587.66	939.15	976.11	957.4	1.6	0.01	1.66	0.00401	1.63	0.18	1.04	0.46	acetate kinase	COG0282	C	ackA	Acetate kinase	YP_004188321.1
VVMO6_01097	287.56	288.42	251.94	272.96	1	0.96	-1.14	0.5	-1.05	0.62	-1.14	0.48	hypothetical protein	COG3092	S	COG3092	Uncharacterized protein conserved in bacteria	YP_004188322.1
VVMO6_01098	175.02	135.57	174.95	158.78	-1.29	0.32	-1	1	-1.1	0.61	1.29	0.53	ABC transporter substrate-binding protein	COG2984	R	COG2984	ABC-type uncharacterized transport system, periplasmic component	YP_004188323.1
VVMO6_01099	90.3	56.57	83.68	62.86	-1.6	0.12	-1.08	0.82	-1.44	0.24	1.48	0.39	ABC transporter permease	COG4120	R	COG4120	ABC-type uncharacterized transport system, permease component	YP_004188324.1
VVMO6_01100	83.54	60.11	81.27	64.77	-1.39	0.22	-1.03	0.94	-1.29	0.32	1.35	0.51	methionine ABC transporter ATP-binding protein	COG1101	R	PhnK	ABC-type uncharacterized transport system, ATPase component	YP_004188325.1
VVMO6_01101	14.64	10.88	10.83	10.13	-1.35	0.14	-1.35	0.13	-1.45	0.17	-1.01	0.98	maltodextrin glucosidase	COG0366	G	AmyA	Glycosidases	YP_004188326.1
VVMO6_01102	63.84	76.59	72.62	70.88	1.2	0.32	1.14	0.48	1.11	0.58	-1.05	0.25	diguanylate cyclase	COG3706	T	PleD	Response regulator containing a CheY-like receiver domain and a GGDEF domain	YP_004188327.1
VVMO6_01103	67.64	83.62	82.89	87.7	1.24	0.48	1.23	0.54	1.3	0.61	-1.01	0.97	tRNA-dihydrouridine synthase C	COG0042	J	COG0042	tRNA-dihydrouridine synthase	YP_004188328.1
VVMO6_01104	139.03	128.68	128.33	127.7	-1.08	0.26	-1.08	0.34	-1.09	0.59	-1	0.97	protein export cytoplasm protein SecA ATPase RNA helicase	COG3318	R	COG3318	Predicted metal-binding protein related to the C-terminal domain of SecA	YP_004188329.1
VVMO6_01105	167	137.82	137.4	144.48	-1.21	0.09	-1.22	0.32	-1.16	0.13	-1	0.99	periplasmic thiol:disulfide oxidoreductase DsbB required for DsbA reoxidation	COG1495	O	DsbB	Disulfide bond formation protein DsbB	YP_004188330.1
VVMO6_01106	746.08	421.6	395.72	372.12	-1.77	0.000226	-1.89	0.00049	-2	0.00437	-1.07	0.08	Na+/H+ antiporter NhaB	COG3067	P	NhaB	Na+/H+ antiporter	YP_004188331.1
VVMO6_01107	657.03	739.25	727.5	907.83	1.13	0.58	1.11	0.71	1.38	0.19	-1.02	0.92	transcriptional regulator for fatty acid degradation FadR, GntR family	COG2186	K	FadR	Transcriptional regulators	YP_004188332.1
VVMO6_01108	415.23	490.3	402.71	376.71	1.18	0.02	-1.03	0.93	-1.1	0.64	-1.22	0.54	GTP cyclohydrolase II	COG0807	H	RibA	GTP cyclohydrolase II	YP_004188333.1
VVMO6_01109	2.95	3.3	3.09	3.34	1.12	0.58	1.05	0.84	1.13	0.63	-1.07	0.79	ISSod7, transposase					YP_004188334.1
VVMO6_01110	306.46	374.75	280.73	279.22	1.22	0.73	-1.09	0.81	-1.1	0.81	-1.33	0.59	TRAP transporter solute receptor	COG4663	Q	FcbT1	TRAP-type mannitol/chloroaromatic compound transport system, periplasmic component	YP_004188335.1
VVMO6_01111	180.39	163.3	113.82	116.42	-1.1	0.84	-1.58	0.3	-1.55	0.4	-1.43	0.54	TRAP dicarboxylate transporter, DctQ subunit	COG4665	Q	FcbT2	TRAP-type mannitol/chloroaromatic compound transport system, small permease component	YP_004188336.1
VVMO6_01112	157.46	137.84	114.17	103.33	-1.14	0.79	-1.38	0.36	-1.52	0.4	-1.21	0.74	TRAP dicarboxylate transporter subunit DctM	COG4664	Q	FcbT3	TRAP-type mannitol/chloroaromatic compound transport system, large permease component	YP_004188337.1
VVMO6_01113	102.83	103.65	100.09	93.17	1.01	0.98	-1.03	0.86	-1.1	0.72	-1.04	0.88	sensor histidine kinase	COG4564	T	COG4564	Signal transduction histidine kinase	YP_004188338.1
VVMO6_01114	112.05	123.47	123.12	121.84	1.1	0.68	1.1	0.51	1.09	0.75	-1	0.99	LuxR family DNA-binding response regulator	COG2197	TK	CitB	Response regulator containing a CheY-like receiver domain and an HTH DNA-binding domain	YP_004188339.1
VVMO6_01115	38.66	30.7	32.97	34.27	-1.26	0.25	-1.17	0.37	-1.13	0.53	1.07	0.53	MarR family transcriptional regulator	COG1846	K	MarR	Transcriptional regulators	YP_004188340.1
VVMO6_01116	72.71	80.6	94.62	126.68	1.11	0.72	1.3	0.53	1.74	0.47	1.17	0.7	high-affinity choline uptake protein BetT	COG1292	M	BetT	Choline-glycine betaine transporter	YP_004188341.1
VVMO6_01170	14.4	55.42	32.48	39.69	3.85	0.02	2.26	0.05	2.76	0.03	-1.71	0.08	non-specific DNA-binding protein Dps/Iron-binding ferritin-like antioxidant protein/Ferroxidase	COG0783	P	Dps	DNA-binding ferritin-like protein (oxidative damage protectant)	YP_004188395.1
VVMO6_01118	13.96	23.45	23.45	23.61	1.68	0.05	1.68	0.08	1.69	0.08	1	1	DNA polymerase III subunit epsilon	COG0847	L	DnaQ	DNA polymerase III, epsilon subunit and related 3'-5' exonucleases	YP_004188343.1
VVMO6_01119	21.28	21.09	27.64	27.3	-1.01	0.94	1.3	0.22	1.28	0.28	1.31	0.25	signal-transduction protein containing cAMP-binding and CBS domains	COG2905	T	COG2905	Predicted signal-transduction protein containing cAMP-binding and CBS domains	YP_004188344.1
VVMO6_01120	7	8.67	6.81	8.2	1.24	0.66	-1.03	0.7	1.17	0.43	-1.27	0.62	hypothetical protein					YP_004188345.1
VVMO6_01121	32.52	50.12	43.54	48.98	1.54	0.04	1.34	0.15	1.51	0.07	-1.15	0.16	hypothetical protein					YP_004188346.1
VVMO6_01122	902.29	1165.11	1309.39	1276.38	1.29	0.1	1.45	0.16	1.41	0.23	1.12	0.54	aspartate aminotransferase	COG1448	E	TyrB	Aspartate/tyrosine/aromatic aminotransferase	YP_004188347.1
VVMO6_01123	55.84	62.93	63.12	60.17	1.13	0.19	1.13	0.4	1.08	0.8	1	0.98	response regulator	COG3437	KT	COG3437	Response regulator containing a CheY-like receiver domain and an HD-GYP domain	YP_004188348.1
VVMO6_01124	172.62	267.33	266.56	296.41	1.55	0.2	1.54	0.03	1.72	0.08	-1	0.99	hypothetical protein					YP_004188349.1
VVMO6_01125	39.94	67.42	78.87	81.84	1.69	0.03	1.97	0.12	2.05	0.32	1.17	0.51	hypothetical protein					YP_004188350.1
VVMO6_01126	89.08	70.76	72.23	71.36	-1.26	0.11	-1.23	0.13	-1.25	0.2	1.02	0.65	GntR family transcriptional regulator	COG1167	KE	ARO8	Transcriptional regulators containing a DNA-binding HTH domain and an aminotransferase domain (MocR family) and their eukaryotic orthologs	YP_004188351.1
VVMO6_01127	52.66	38.62	39.35	31.18	-1.36	0.1	-1.34	0.11	-1.69	0.17	1.02	0.88	hypothetical protein					YP_004188352.1
VVMO6_01128	1161.17	1167.29	1187.88	1140.22	1.01	0.84	1.02	0.4	-1.02	0.73	1.02	0.22	asparaginyl-tRNA synthetase	COG0017	J	AsnS	Aspartyl/asparaginyl-tRNA synthetases	YP_004188353.1
VVMO6_01129	14.26	21.48	16.71	20.34	1.51	0.04	1.17	0.47	1.43	0.26	-1.29	0.18	methyl-accepting chemotaxis protein I	COG0840	NT	Tar	Methyl-accepting chemotaxis protein	YP_004188354.1
VVMO6_01130	178.74	218.35	230.59	240.8	1.22	0.2	1.29	0.11	1.35	0.56	1.06	0.4	queuosine biosynthesis QueD, PTPS-I	COG0720	H	COG0720	6-pyruvoyl-tetrahydropterin synthase	YP_004188355.1
VVMO6_01131	55.95	61.08	33.23	54.59	1.09	0.88	-1.68	0.47	-1.02	0.96	-1.84	0.26	hypothetical protein					YP_004188356.1
VVMO6_01132	71.04	106.47	37.87	81.07	1.5	0.62	-1.88	0.56	1.14	0.85	-2.81	0.26	sensory box/GGDEF family protein	COG2200	T	Rtn	FOG: EAL domain	YP_004188357.1
VVMO6_01133	69.88	71.89	65.77	70.98	1.03	0.75	-1.06	0.76	1.02	0.95	-1.09	0.67	L-serine dehydratase	COG1760	E	SdaA	L-serine deaminase	YP_004188358.1
VVMO6_01200	24.85	83.14	60.87	82.24	3.35	0.01	2.45	0.05	3.31	0.03	-1.37	0.17	hypothetical protein					YP_004188425.1
VVMO6_01135	29.79	39.84	37.85	49.19	1.34	0.04	1.27	0.23	1.65	0.14	-1.05	0.69	hypothetical protein	COG0494	LR	MutT	NTP pyrophosphohydrolases including oxidative damage repair enzymes	YP_004188360.1
VVMO6_01136	59.75	73.5	73.54	67.33	1.23	0.07	1.23	0.36	1.13	0.59	1	1	guanylate cyclase-related protein					YP_004188361.1
VVMO6_01137	43.22	48.72	54.37	47.6	1.13	0.3	1.26	0.38	1.1	0.58	1.12	0.64	sensor/response regulator hybrid	COG0642	T	BaeS	Signal transduction histidine kinase	YP_004188362.1
VVMO6_01138	30.98	29.71	32.01	33.69	-1.04	0.47	1.03	0.45	1.09	0.4	1.08	0.25	hypothetical protein					YP_004188363.1
VVMO6_01139	275.49	248.76	217.27	214.17	-1.11	0.35	-1.27	0.06	-1.29	0.1	-1.14	0.32	para-aminobenzoate synthase aminase component	COG0147	EH	TrpE	Anthranilate/para-aminobenzoate synthases component I	YP_004188364.1
VVMO6_01140	84.96	109.83	106.18	106.15	1.29	0.02	1.25	0.24	1.25	0.01	-1.03	0.81	class I fumarate hydratase	COG1951	C	TtdA	Tartrate dehydratase alpha subunit/Fumarate hydratase class I, N-terminal domain	YP_004188365.1
VVMO6_01141	33.44	31.59	37.17	42.86	-1.06	0.75	1.11	0.51	1.28	0.22	1.18	0.13	hypothetical protein					YP_004188366.1
VVMO6_01142	323.36	334.92	414.08	506.61	1.04	0.91	1.28	0.43	1.57	0.11	1.24	0.49	hypothetical protein	COG3106	R	COG3106	Predicted ATPase	YP_004188367.1
VVMO6_01143	241.76	213.55	252.59	280.18	-1.13	0.61	1.04	0.88	1.16	0.75	1.18	0.59	membrane protein	COG3768	S	COG3768	Predicted membrane protein	YP_004188368.1
VVMO6_01144	130.22	101.71	98.71	106.65	-1.28	0.15	-1.32	0.17	-1.22	0.51	-1.03	0.76	transcriptional repressor protein TyrR	COG3283	KE	TyrR	Transcriptional regulator of aromatic amino acids metabolism	YP_004188369.1
VVMO6_01145	85.28	58.69	57.41	63.75	-1.45	0.07	-1.49	0.04	-1.34	0.16	-1.02	0.87	ribosomal-protein-S5p-alanine acetyltransferase	COG1670	J	RimL	Acetyltransferases, including N-acetylases of ribosomal proteins	YP_004188370.1
VVMO6_01146	106.78	80.62	79.26	83.31	-1.32	0.00142	-1.35	0.05	-1.28	0.08	-1.02	0.85	hydrolase	COG1896	R	COG1896	Predicted hydrolases of HD superfamily	YP_004188371.1
VVMO6_01147	113.38	79.23	94.51	89.84	-1.43	0.05	-1.2	0.18	-1.26	0.12	1.19	0.12	hypothetical protein					YP_004188372.1
VVMO6_01148	5.49	5.4	4.41	4.39	-1.02	0.6	-1.25	0.36	-1.25	0.00977	-1.23	0.4	transporter	COG0471	P	CitT	Di- and tricarboxylate transporters	YP_004188373.1
VVMO6_01149	7.19	8.56	9.44	8.93	1.19	0.39	1.31	0.05	1.24	0.02	1.1	0.59	sensor histidine kinase	COG4191	T	COG4191	Signal transduction histidine kinase regulating C4-dicarboxylate transport system	YP_004188374.1
VVMO6_01150	6.94	13.97	13.55	12.18	2.01	0.06	1.95	0.00448	1.76	0.07	-1.03	0.84	chemotaxis protein CheY	COG2204	T	AtoC	Response regulator containing CheY-like receiver, AAA-type ATPase, and DNA-binding domains	YP_004188375.1
VVMO6_01151	6.8	9.16	6.51	7.21	1.35	0.41	-1.04	0.91	1.06	0.89	-1.41	0.03	diguanylate cyclase	COG2199	T	COG2199	FOG: GGDEF domain	YP_004188376.1
VVMO6_01234	11.67	5.33	4.83	5.15	-2.19	0.05	-2.42	0.04	-2.27	0.05	-1.1	0.55	methyl-accepting chemotaxis protein	COG0840	NT	Tar	Methyl-accepting chemotaxis protein	YP_004188459.1
VVMO6_01153	56.13	69.18	72.11	71.26	1.23	0.13	1.28	0.21	1.27	0.06	1.04	0.79	membrane protein	COG0679	R	COG0679	Predicted permeases	YP_004188378.1
VVMO6_01154	117.33	148.69	131.68	146.37	1.27	0.11	1.12	0.35	1.25	0.21	-1.13	0.06	HD-domain-containing protein	COG2206	T	COG2206	HD-GYP domain	YP_004188379.1
VVMO6_01155	44.21	51.84	45.65	42.04	1.17	0.47	1.03	0.82	-1.05	0.83	-1.14	0.48	sensory box/GGDEF family protein	COG2200	T	Rtn	FOG: EAL domain	YP_004188380.1
VVMO6_01156	60.95	1053.88	587.76	873.95	17.29	0.09	9.64	0.28	14.34	0.11	-1.79	0.44	hypothetical protein					YP_004188381.1
VVMO6_01723	328.18	132.47	180.99	164.15	-2.48	0.04	-1.81	0.24	-2	0.14	1.37	0.67	4-hydroxyphenylpyruvate dioxygenase	COG3185	ER	COG3185	4-hydroxyphenylpyruvate dioxygenase and related hemolysins	YP_004188948.1
VVMO6_01158	39.69	212.75	133.41	180.44	5.36	0.22	3.36	0.3	4.55	0.16	-1.59	0.57	lysR-family transcriptional regulator	COG0583	K	LysR	Transcriptional regulator	YP_004188383.1
VVMO6_01159	8.13	45.55	27.62	47.78	5.61	0.09	3.4	0.28	5.88	0.05	-1.65	0.42	hypothetical protein					YP_004188384.1
VVMO6_01360	5.71	2.33	3.4	1.82	-2.45	0.04	-1.68	0.27	-3.14	0.03	1.46	0.52	hypothetical protein					YP_004188585.1
VVMO6_04107	40.77	16.65	11.63	18.45	-2.45	0.03	-3.51	0.02	-2.21	0.21	-1.43	0.48	N-acetylmannosamine-6-phosphate 2-epimerase	COG3010	G	NanE	Putative N-acetylmannosamine-6-phosphate epimerase	YP_004191332.1
VVMO6_01162	76.97	131.55	104.53	116.09	1.71	0.16	1.36	0.54	1.51	0.21	-1.26	0.51	hypothetical protein					YP_004188388.1
VVMO6_01163	103.35	83.51	81.83	72.86	-1.24	0.53	-1.26	0.52	-1.42	0.39	-1.02	0.86	HDIG domain-containing protein	COG2206	T	COG2206	HD-GYP domain	YP_004188387.1
VVMO6_01164	18.35	19.93	20.17	20.42	1.09	0.72	1.1	0.11	1.11	0.68	1.01	0.96	hypothetical protein	COG4667	R	COG4667	Predicted esterase of the alpha-beta hydrolase superfamily	YP_004188389.1
VVMO6_01165	11.06	11.06	11.54	14.6	1	1	1.04	0.86	1.32	0.47	1.04	0.81	ABC transporter substrate-binding protein-related protein	COG0834	ET	HisJ	ABC-type amino acid transport/signal transduction systems, periplasmic component/domain	YP_004188390.1
VVMO6_01166	5.81	5.4	4.43	4.7	-1.08	0.57	-1.31	0.26	-1.24	0.29	-1.22	0.26	hypothetical protein	COG1597	IR	LCB5	Sphingosine kinase and enzymes related to eukaryotic diacylglycerol kinase	YP_004188391.1
VVMO6_01167	23	33.12	36.29	49.17	1.44	0.26	1.58	0.44	2.14	0.38	1.1	0.83	tyrosine-specific transport protein	COG0814	E	SdaC	Amino acid permeases	YP_004188392.1
VVMO6_01168	24.96	27.85	27.87	33.13	1.12	0.17	1.12	0.13	1.33	0.39	1	0.99	lactoylglutathione lyase	COG0346	E	GloA	Lactoylglutathione lyase and related lyases	YP_004188393.1
VVMO6_01238	16.58	34.03	27.81	32.23	2.05	0.03	1.68	0.00124	1.94	0.03	-1.22	0.16	hydrolase	COG1011	R	COG1011	Predicted hydrolase (HAD superfamily)	YP_004188463.1
VVMO6_01239	23.86	159.62	112.17	152.37	6.69	0.04	4.7	0.000409	6.39	0.00568	-1.42	0.23	hypothetical protein	COG1639	T	COG1639	Predicted signal transduction protein	YP_004188464.1
VVMO6_01171	138.37	115.59	75.06	94.63	-1.2	0.38	-1.84	0.12	-1.46	0.2	-1.54	0.09	hypothetical protein					YP_004188396.1
VVMO6_01172	176.49	116.54	121.13	112.02	-1.51	0.03	-1.46	0.03	-1.58	0.03	1.04	0.26	hypothetical protein					YP_004188397.1
VVMO6_01173	213.92	208.74	200.43	155.15	-1.02	0.86	-1.07	0.66	-1.38	0.09	-1.04	0.81	ABC transporter ATP-binding protein	COG1132	V	MdlB	ABC-type multidrug transport system, ATPase and permease components	YP_004188398.1
VVMO6_01174	148.44	218.01	228.45	180.84	1.47	0.34	1.54	0.2	1.22	0.63	1.05	0.89	ABC transporter ATP-binding protein	COG1132	V	MdlB	ABC-type multidrug transport system, ATPase and permease components	YP_004188399.1
VVMO6_01175	12.19	29.41	25.95	31.73	2.41	0.1	2.13	0.03	2.6	0.02	-1.13	0.64	Na(+)-linked D-alanine glycine permease	COG1115	E	AlsT	Na+/alanine symporter	YP_004188400.1
VVMO6_01176	1.58	1.62	1.84	0.38	1.02	0.98	1.16	0.87	-4.23	0.45	1.14	0.86	hypothetical protein					YP_004188401.1
VVMO6_01177	26.24	21.64	24.79	28.12	-1.21	0.55	-1.06	0.86	1.07	0.83	1.15	0.49	capsular polysaccharide synthesis enzyme CpsA, sugar transferase	COG2148	M	WcaJ	Sugar transferases involved in lipopolysaccharide synthesis	YP_004188402.1
VVMO6_01178	21.62	23.34	21.65	21.48	1.08	0.75	1	0.99	-1.01	0.97	-1.08	0.77	capsular polysaccharide biosynthesis protein					YP_004188403.1
VVMO6_01179	18.52	15.56	15.09	14.5	-1.19	0.43	-1.23	0.38	-1.28	0.39	-1.03	0.81	capsular polysaccharide synthesis enzyme CpsC, polysaccharide export	COG1596	M	Wza	Periplasmic protein involved in polysaccharide export	YP_004188404.1
VVMO6_01180	22.2	14.05	15.99	15.16	-1.58	0.01	-1.39	0.12	-1.46	0.17	1.14	0.46	capsular polysaccharide synthesis enzyme CpsD, exopolysaccharide synthesis	COG3206	M	GumC	Uncharacterized protein involved in exopolysaccharide biosynthesis	YP_004188405.1
VVMO6_01181	24.32	15.17	14.42	14.85	-1.6	0.04	-1.69	0.00672	-1.64	0.08	-1.05	0.72	hypothetical protein	COG2244	R	RfbX	Membrane protein involved in the export of O-antigen and teichoic acid	YP_004188406.1
VVMO6_01182	20.15	11.65	11.89	12.64	-1.73	0.2	-1.69	0.21	-1.59	0.33	1.02	0.4	hypothetical protein					YP_004188407.1
VVMO6_01183	13.91	8.78	7.94	10.28	-1.58	0.2	-1.75	0.17	-1.35	0.44	-1.11	0.48	glycosyltransferase	COG1215	M	COG1215	Glycosyltransferases, probably involved in cell wall biogenesis	YP_004188408.1
VVMO6_01184	31.84	22.69	19.42	22.61	-1.4	0.2	-1.64	0.14	-1.41	0.26	-1.17	0.52	glycosyltransferase	COG0438	M	RfaG	Glycosyltransferase	YP_004188409.1
VVMO6_01185	14.45	6.76	7.79	7.01	-2.14	0.17	-1.86	0.25	-2.06	0.19	1.15	0.69	alpha-D-GlcNAc alpha-1,2-L-rhamnosyltransferase	COG0438	M	RfaG	Glycosyltransferase	YP_004188410.1
VVMO6_01186	16.58	13.02	15.74	12.98	-1.27	0.23	-1.05	0.73	-1.28	0.22	1.21	0.05	hypothetical protein					YP_004188411.1
VVMO6_01187	21.35	18.78	19.27	17.86	-1.14	0.43	-1.11	0.46	-1.2	0.35	1.03	0.8	hypothetical protein	COG1874	G	LacA	Beta-galactosidase	YP_004188412.1
VVMO6_01188	38.95	31.4	36.79	44.15	-1.24	0.25	-1.06	0.69	1.13	0.61	1.17	0.00231	fimbrial protein pilin	COG2165	NU	PulG	Type II secretory pathway, pseudopilin PulG	YP_004188413.1
VVMO6_01189	43.71	52.41	42.21	49.66	1.2	0.12	-1.04	0.79	1.14	0.3	-1.24	0.12	hypothetical protein	COG0715	P	TauA	ABC-type nitrate/sulfonate/bicarbonate transport systems, periplasmic components	YP_004188414.1
VVMO6_01190	59.28	100.02	88.7	98.61	1.69	0.01	1.5	0.00492	1.66	0.36	-1.13	0.14	diguanylate cyclase	COG2199	T	COG2199	FOG: GGDEF domain	YP_004188415.1
VVMO6_01191	154.94	214.66	205.66	224.72	1.39	0.03	1.33	0.09	1.45	0.12	-1.04	0.68	acetyltransferase	COG1670	J	RimL	Acetyltransferases, including N-acetylases of ribosomal proteins	YP_004188416.1
VVMO6_01192	57.01	83.02	74.3	84.71	1.46	0.12	1.3	0.1	1.49	0.14	-1.12	0.39	hypothetical protein	COG2818	L	Tag	3-methyladenine DNA glycosylase	YP_004188417.1
VVMO6_01193	13.55	8.07	4.26	8.75	-1.68	0.12	-3.18	0.03	-1.55	0.25	-1.9	0.11	hypothetical protein					YP_004188418.1
VVMO6_01194	18.2	11.07	12.1	12.42	-1.64	0.04	-1.5	0.04	-1.46	0.13	1.09	0.57	chaperone protein DnaK	COG0443	O	DnaK	Molecular chaperone	YP_004188419.1
VVMO6_01195	35.18	37.83	42.21	41.59	1.08	0.78	1.2	0.55	1.18	0.6	1.12	0.67	hypothetical protein	COG0443	O	DnaK	Molecular chaperone	YP_004188420.1
VVMO6_01196	35.54	29.44	43.16	41.22	-1.21	0.43	1.21	0.62	1.16	0.78	1.47	0.42	hypothetical protein					YP_004188421.1
VVMO6_01197	28.56	26.2	24.75	25.84	-1.09	0.03	-1.15	0.12	-1.11	0.3	-1.06	0.44	diguanylate cyclase	COG3614	T	COG3614	Predicted periplasmic ligand-binding sensor domain	YP_004188422.1
VVMO6_01198	37.86	38.29	36.94	39.35	1.01	0.91	-1.03	0.86	1.04	0.84	-1.04	0.75	hypothetical protein	COG5018	R	KapD	Inhibitor of the KinA pathway to sporulation, predicted exonuclease	YP_004188423.1
VVMO6_01199	72.88	131.25	124.54	138.71	1.8	0.01	1.71	0.0067	1.9	0.06	-1.05	0.36	hypothetical protein	COG4103	S	COG4103	Uncharacterized protein conserved in bacteria	YP_004188424.1
VVMO6_01416	8.19	3.41	4.17	3.14	-2.4	0.00925	-1.96	0.02	-2.61	0.13	1.22	0.38	hypothetical protein					YP_004188641.1
VVMO6_01201	54.99	77.01	79.83	77.86	1.4	0.19	1.45	0.06	1.42	0.06	1.04	0.85	hypothetical protein	COG3713	M	OmpV	Outer membrane protein V	YP_004188426.1
VVMO6_01202	257.53	418.86	480.38	449.68	1.63	0.23	1.87	0.22	1.75	0.07	1.15	0.7	hypothetical protein					YP_004188427.1
VVMO6_01203	162.79	313.82	393.76	338.64	1.93	0.41	2.42	0.34	2.08	0.19	1.25	0.75	hypothetical protein					YP_004188428.1
VVMO6_01204	96.26	332.18	353.73	350.06	3.45	0.33	3.67	0.35	3.64	0.28	1.06	0.94	hypothetical protein	COG3847	U	Flp	Flp pilus assembly protein, pilin Flp	YP_004188429.1
VVMO6_01205	220.35	713.65	782.02	640.74	3.24	0.3	3.55	0.3	2.91	0.28	1.1	0.91	hypothetical protein	COG4960	OU	CpaA	Flp pilus assembly protein, protease CpaA	YP_004188430.1
VVMO6_01206	183.82	507.54	610.46	503.59	2.76	0.36	3.32	0.33	2.74	0.29	1.2	0.83	flp pilus assembly protein CpaB	COG3745	U	CpaB	Flp pilus assembly protein CpaB	YP_004188431.1
VVMO6_01207	154.59	397	458.7	387.36	2.57	0.34	2.97	0.32	2.51	0.26	1.16	0.85	flp pilus assembly protein, secretin CpaC	COG4964	U	CpaC	Flp pilus assembly protein, secretin CpaC	YP_004188432.1
VVMO6_01208	259.79	575.74	680.03	590.36	2.22	0.32	2.62	0.3	2.27	0.15	1.18	0.81	hypothetical protein					YP_004188433.1
VVMO6_01209	201.22	349.49	403.91	350.16	1.74	0.33	2.01	0.33	1.74	0.11	1.16	0.79	pilus assembly protein CpaE-like protein	COG4963	U	CpaE	Flp pilus assembly protein, ATPase CpaE	YP_004188434.1
VVMO6_01210	201.08	309.19	349.3	325.68	1.54	0.34	1.74	0.35	1.62	0.21	1.13	0.78	flp pilus assembly protein TadA	COG4962	U	CpaF	Flp pilus assembly protein, ATPase CpaF	YP_004188435.1
VVMO6_01211	194.91	266.7	300.21	305.57	1.37	0.26	1.54	0.26	1.57	0.35	1.13	0.63	Flp pilus assembly protein TadB	COG4965	U	TadB	Flp pilus assembly protein TadB	YP_004188436.1
VVMO6_01212	194.59	267.39	289.27	296.41	1.37	0.25	1.49	0.2	1.52	0.36	1.08	0.49	flp pilus assembly protein TadC	COG4965	U	TadB	Flp pilus assembly protein TadB	YP_004188437.1
VVMO6_01213	189.92	259.74	251.44	276.91	1.37	0.25	1.32	0.29	1.46	0.5	-1.03	0.21	flp pilus assembly protein TadD, contains TPR repeat	COG5010	U	TadD	Flp pilus assembly protein TadD, contains TPR repeats	YP_004188438.1
VVMO6_01214	213.04	256.57	268.29	307.51	1.2	0.34	1.26	0.3	1.44	0.55	1.05	0.71	hypothetical protein	COG4961	U	TadG	Flp pilus assembly protein TadG	YP_004188439.1
VVMO6_01215	184.77	199.88	209.87	226.51	1.08	0.67	1.14	0.64	1.23	0.74	1.05	0.86	hypothetical protein	COG4961	U	TadG	Flp pilus assembly protein TadG	YP_004188440.1
VVMO6_01216	295.92	262.83	265.53	300.76	-1.13	0.58	-1.11	0.73	1.02	0.98	1.01	0.98	hypothetical protein					YP_004188441.1
VVMO6_01217	135.53	108.29	109.06	125.15	-1.25	0.21	-1.24	0.37	-1.08	0.85	1.01	0.98	FMN-dependent NADH-azoreductase	COG1182	I	AcpD	Acyl carrier protein phosphodiesterase	YP_004188442.1
VVMO6_01218	11.88	8.64	8.33	8.84	-1.38	0.01	-1.43	0.03	-1.34	0.37	-1.04	0.71	chitinase					YP_004188443.1
VVMO6_01219	83.19	76.52	85.43	82.23	-1.09	0.63	1.03	0.92	-1.01	0.78	1.12	0.73	ATP-dependent helicase HrpA	COG1643	L	HrpA	HrpA-like helicases	YP_004188445.1
VVMO6_01220	1.74	2.95	2.02	3.12	1.69	0.24	1.16	0.69	1.79	0.31	-1.46	0.18	hypothetical protein					YP_004188444.1
VVMO6_01221	384.5	428.21	473.24	439.37	1.11	0.08	1.23	0.08	1.14	0.19	1.11	0.22	hypothetical protein					YP_004188446.1
VVMO6_01222	42.96	40.91	40.19	42.71	-1.05	0.47	-1.07	0.67	-1.01	0.97	-1.02	0.92	hypothetical protein					YP_004188447.1
VVMO6_01223	5.14	3.67	5.06	4.54	-1.4	0.04	-1.02	0.79	-1.13	0.11	1.38	0.04	hypothetical protein					YP_004188448.1
VVMO6_01224	37.37	45.35	49.58	48.49	1.21	0.24	1.33	0.12	1.3	0.13	1.09	0.25	redox protein	COG1764	O	OsmC	Predicted redox protein, regulator of disulfide bond formation	YP_004188449.1
VVMO6_01225	7.66	8.23	10.27	4.64	1.07	0.94	1.34	0.49	-1.65	0.2	1.25	0.79	hypothetical protein					YP_004188450.1
VVMO6_01226	26.56	31.88	29.65	22.3	1.2	0.63	1.12	0.79	-1.19	0.51	-1.08	0.88	lipase	COG1075	R	LipA	Predicted acetyltransferases and hydrolases with the alpha/beta hydrolase fold	YP_004188451.1
VVMO6_01227	28	37.49	25.99	23.42	1.34	0.42	-1.08	0.87	-1.2	0.68	-1.44	0.5	lipase chaperone	COG5380	O	LimK	Lipase chaperone	YP_004188452.1
VVMO6_01228	46.07	71.64	59.61	62.42	1.56	0.13	1.29	0.17	1.36	0.14	-1.2	0.35	two-component system regulatory protein	COG3279	KT	LytT	Response regulator of the LytR/AlgR family	YP_004188453.1
VVMO6_01229	9.53	12.06	12.51	14.28	1.27	0.15	1.31	0.04	1.5	0.04	1.04	0.68	two-component system sensor protein	COG3275	T	LytS	Putative regulator of cell autolysis	YP_004188454.1
VVMO6_01230	7.07	5.72	7.19	7.93	-1.24	0.18	1.02	0.84	1.12	0.64	1.26	0.2	hypothetical protein					YP_004188455.1
VVMO6_01231	17.44	19.55	18	19.17	1.12	0.54	1.03	0.88	1.1	0.74	-1.09	0.52	multidrug resistance protein D	COG2814	G	AraJ	Arabinose efflux permease	YP_004188456.1
VVMO6_01232	8.92	7.8	6.27	7.53	-1.14	0.47	-1.42	0.05	-1.19	0.37	-1.24	0.3	phosphate ABC transporter substrate-binding protein	COG0226	P	PstS	ABC-type phosphate transport system, periplasmic component	YP_004188457.1
VVMO6_01233	4.82	3.96	5.64	4.65	-1.22	0.24	1.17	0.04	-1.03	0.14	1.42	0.09	hypothetical protein					YP_004188458.1
VVMO6_01292	4328.63	12494.1	14929.8	12494.1	2.89	0.00897	3.45	0.05	2.89	0.00897	1.19	0.42	hypothetical protein					YP_004188517.1
VVMO6_01235	20.54	14.61	9.02	11.33	-1.41	0.49	-2.28	0.23	-1.81	0.4	-1.62	0.16	hypothetical protein					YP_004188460.1
VVMO6_01236	3096.31	1904.9	1604.58	2204.97	-1.63	0.08	-1.93	0.07	-1.4	0.57	-1.19	0.63	agmatinase	COG0010	E	SpeB	Arginase/agmatinase/formimionoglutamate hydrolase, arginase family	YP_004188461.1
VVMO6_01237	3017.77	2544.51	2186.82	2799.09	-1.19	0.44	-1.38	0.17	-1.08	0.83	-1.16	0.57	biosynthetic arginine decarboxylase	COG1166	E	SpeA	Arginine decarboxylase (spermidine biosynthesis)	YP_004188462.1
VVMO6_01904	380.76	159.74	166.26	171.92	-2.38	0.01	-2.29	0.02	-2.21	0.13	1.04	0.84	hypothetical protein	COG3490	S	COG3490	Uncharacterized protein conserved in bacteria	YP_004189129.1
VVMO6_01332	51.82	19.54	26.3	22.79	-2.65	0.03	-1.97	0.04	-2.27	0.03	1.35	0.06	acetyltransferase	COG1670	J	RimL	Acetyltransferases, including N-acetylases of ribosomal proteins	YP_004188557.1
VVMO6_01240	117.6	150.22	140.77	145.15	1.28	0.00886	1.2	0.02	1.23	0.03	-1.07	0.15	thiJ/PfpI family protein	COG4977	K	COG4977	Transcriptional regulator containing an amidase domain and an AraC-type DNA-binding HTH domain	YP_004188465.1
VVMO6_01241	108.53	131.13	127.1	131.8	1.21	0.15	1.17	0.16	1.21	0.18	-1.03	0.71	acetyltransferase	COG1670	J	RimL	Acetyltransferases, including N-acetylases of ribosomal proteins	YP_004188466.1
VVMO6_01242	257.82	256.67	257.57	258.86	-1	0.98	-1	1	1	0.98	1	0.99	hypothetical protein					YP_004188467.1
VVMO6_01243	28.64	24.09	25.61	26.43	-1.19	0.09	-1.12	0.16	-1.08	0.65	1.06	0.19	moxR-like ATPase					YP_004188468.1
VVMO6_01244	36.72	34.74	37.2	36	-1.06	0.31	1.01	0.42	-1.02	0.79	1.07	0.22	outer membrane receptor protein					YP_004188469.1
VVMO6_01245	433.75	456.97	398.68	408.31	1.05	0.04	-1.09	0.00653	-1.06	0.00994	-1.15	0.00491	TetR family transcriptional regulator	COG1309	K	AcrR	Transcriptional regulator	YP_004188470.1
VVMO6_01246	19.2	24.85	18.31	18.98	1.29	0.35	-1.05	0.29	-1.01	0.93	-1.36	0.3	exporter of the RND superfamily	COG1033	R	COG1033	Predicted exporters of the RND superfamily	YP_004188471.1
VVMO6_01247	3.44	3.43	3.81	3.38	-1	1	1.11	0.73	-1.02	0.91	1.11	0.7	outer membrane lipoprotein-sorting protein	COG2834	M	LolA	Outer membrane lipoprotein-sorting protein	YP_004188472.1
VVMO6_01248	7.36	6.64	6.65	6.77	-1.11	0.47	-1.11	0.46	-1.09	0.48	1	0.99	hypothetical protein					YP_004188473.1
VVMO6_01249	29.83	31.44	33.18	31.67	1.05	0.69	1.11	0.44	1.06	0.73	1.06	0.46	diguanylate cyclase	COG3706	T	PleD	Response regulator containing a CheY-like receiver domain and a GGDEF domain	YP_004188474.1
VVMO6_01250	382.08	428.29	460.11	437.7	1.12	0.13	1.2	0.04	1.15	0.67	1.07	0.12	phenylalanyl-tRNA synthetase subunit alpha	COG0016	J	PheS	Phenylalanyl-tRNA synthetase alpha subunit	YP_004188475.1
VVMO6_01251	456.21	422.16	468.11	408.34	-1.08	0.36	1.03	0.66	-1.12	0.14	1.11	0.34	phenylalanyl-tRNA synthetase subunit beta	COG0072	J	PheT	Phenylalanyl-tRNA synthetase beta subunit	YP_004188476.1
VVMO6_01252	27	42.21	44.8	49.59	1.56	0.23	1.66	0.44	1.84	0.4	1.06	0.91	nicotinate phosphoribosyltransferase	COG1488	H	PncB	Nicotinic acid phosphoribosyltransferase	YP_004188477.1
VVMO6_01253	21.97	38.97	40.58	39.2	1.77	0.15	1.85	0.35	1.78	0.33	1.04	0.93	nudix-related transcriptional regulator NrtR	COG1051	F	COG1051	ADP-ribose pyrophosphatase	YP_004188478.1
VVMO6_01254	27.79	48.89	43.44	44.61	1.76	0.2	1.56	0.35	1.61	0.25	-1.13	0.77	nicotinamidase	COG1335	Q	PncA	Amidases related to nicotinamidase	YP_004188479.1
VVMO6_01255	142.22	199.1	287.72	264.06	1.4	0.16	2.02	0.1	1.86	0.22	1.45	0.18	integration host factor subunit alpha	COG0776	L	HimA	Bacterial nucleoid DNA-binding protein	YP_004188480.1
VVMO6_01256	803.98	901.32	962.36	1296.8	1.12	0.72	1.2	0.5	1.61	0.12	1.07	0.76	hypothetical protein	COG2357	S	COG2357	Uncharacterized protein conserved in bacteria	YP_004188481.1
VVMO6_01257	120.82	166.3	192.55	184.12	1.38	0.16	1.59	0.1	1.52	0.25	1.16	0.28	thiopurine S-methyltransferase					YP_004188482.1
VVMO6_01258	152.8	104.08	121.78	107.42	-1.47	0.06	-1.25	0.22	-1.42	0.00403	1.17	0.5	phosphoribosylglycinamide formyltransferase 2	COG0027	F	PurT	Formate-dependent phosphoribosylglycinamide formyltransferase (GAR transformylase)	YP_004188483.1
VVMO6_01259	36.72	47.67	47.31	51.67	1.3	0.00756	1.29	0.06	1.41	0.31	-1.01	0.9	cytidine deaminase	COG0295	F	Cdd	Cytidine deaminase	YP_004188484.1
VVMO6_01260	97.47	93.92	65.42	94.56	-1.04	0.92	-1.49	0.15	-1.03	0.68	-1.44	0.5	hypothetical protein					YP_004188485.1
VVMO6_01334	40.64	15.94	17.8	13.31	-2.55	0.03	-2.28	0.02	-3.05	0.01	1.12	0.57	hypothetical protein					YP_004188559.1
VVMO6_01262	90.39	590.36	313.51	676.56	6.53	0.09	3.47	0.000717	7.48	0.05	-1.88	0.24	outer membrane protein	COG2885	M	OmpA	Outer membrane protein and related peptidoglycan-associated (lipo)proteins	YP_004188487.1
VVMO6_01263	64.85	95.26	96.67	103.73	1.47	0.23	1.49	0.26	1.6	0.49	1.01	0.96	hypothetical protein					YP_004188488.1
VVMO6_01264	192.79	185.19	207.4	178.51	-1.04	0.86	1.08	0.82	-1.08	0.5	1.12	0.76	hypothetical protein					YP_004188489.1
VVMO6_01265	236.28	204.27	238.56	217.49	-1.16	0.16	1.01	0.89	-1.09	0.33	1.17	0.00497	Fe-S protein, lactate dehydrogenase-like protein	COG0277	C	GlcD	FAD/FMN-containing dehydrogenases	YP_004188490.1
VVMO6_01266	80.68	43.42	45.24	40.49	-1.86	0.08	-1.78	0.09	-1.99	0.19	1.04	0.58	protein-S-isoprenylcysteine methyltransferase	COG2020	O	STE14	Putative protein-S-isoprenylcysteine methyltransferase	YP_004188491.1
VVMO6_01267	126.63	82.99	99.12	93.36	-1.53	0.05	-1.28	0.06	-1.36	0.23	1.19	0.18	trypsin	COG5640	O	COG5640	Secreted trypsin-like serine protease	YP_004188492.1
VVMO6_01268	562.92	447.15	385.59	230.72	-1.26	0.64	-1.46	0.51	-2.44	0.26	-1.16	0.65	hypothetical protein					YP_004188493.1
VVMO6_01269	50.56	39.5	27.1	31.09	-1.28	0.64	-1.87	0.26	-1.63	0.38	-1.46	0.52	histidine ammonia-lyase	COG2986	E	HutH	Histidine ammonia-lyase	YP_004188494.1
VVMO6_01270	31.18	28.42	16.15	20.71	-1.1	0.85	-1.93	0.15	-1.51	0.35	-1.76	0.42	urocanate hydratase	COG2987	E	HutU	Urocanate hydratase	YP_004188495.1
VVMO6_01271	12.94	19.99	10.39	13.47	1.54	0.19	-1.25	0.06	1.04	0.88	-1.93	0.11	formiminoglutamase	COG0010	E	SpeB	Arginase/agmatinase/formimionoglutamate hydrolase, arginase family	YP_004188496.1
VVMO6_01272	11.07	17.5	9.65	10.38	1.58	0.14	-1.15	0.7	-1.07	0.75	-1.81	0.17	imidazolonepropionase	COG1228	Q	HutI	Imidazolonepropionase and related amidohydrolases	YP_004188497.1
VVMO6_01273	40.21	54.27	39.74	37.84	1.35	0.47	-1.01	0.97	-1.06	0.83	-1.37	0.55	histidine utilization repressor	COG2188	K	PhnF	Transcriptional regulators	YP_004188498.1
VVMO6_01274	59.94	66	72.87	73.08	1.1	0.43	1.22	0.36	1.22	0.16	1.1	0.57	SpoOM-related protein	COG4326	R	Spo0M	Sporulation control protein	YP_004188499.1
VVMO6_01275	32.68	38.68	34.67	40.5	1.18	0.07	1.06	0.14	1.24	0.15	-1.12	0.15	hypothetical protein					YP_004188500.1
VVMO6_01276	1181.12	821.66	889.71	800.45	-1.44	0.11	-1.33	0.15	-1.48	0.09	1.08	0.28	threonyl-tRNA synthetase	COG0441	J	ThrS	Threonyl-tRNA synthetase	YP_004188501.1
VVMO6_01277	10092.4	7676.1	7773.96	7704.45	-1.31	0.02	-1.3	0.07	-1.31	0.08	1.01	0.91	translation initiation factor 3	COG0290	J	InfC	Translation initiation factor 3 (IF-3)	YP_004188502.1
VVMO6_01278	7456.39	5401.26	5578.38	5155.58	-1.38	0.14	-1.34	0.21	-1.45	0.15	1.03	0.91	50S ribosomal protein L35p	COG0291	J	RpmI	Ribosomal protein L35	YP_004188503.1
VVMO6_01279	6352.6	3995.59	4550.89	3786.03	-1.59	0.18	-1.4	0.37	-1.68	0.22	1.14	0.77	50S ribosomal protein L20p	COG0292	J	RplT	Ribosomal protein L20	YP_004188504.1
VVMO6_01280	27.03	16.71	14.93	13.03	-1.62	0.13	-1.81	0.07	-2.08	0.05	-1.12	0.56	integron integrase IntI4	COG4974	L	XerD	Site-specific recombinase XerD	YP_004188505.1
VVMO6_01281	37.32	27.35	32.98	29.42	-1.36	0.18	-1.13	0.45	-1.27	0.29	1.21	0.05	hypothetical protein					YP_004188506.1
VVMO6_01282	29.74	24.17	31.23	24.49	-1.23	0.21	1.05	0.73	-1.21	0.2	1.29	0.13	acetyltransferase					YP_004188507.1
VVMO6_01283	72.39	56.32	58.67	60.87	-1.29	0.06	-1.23	0.22	-1.19	0.08	1.04	0.78	hypothetical protein					YP_004188508.1
VVMO6_01284	80.45	53.26	63.4	57.74	-1.51	0.00444	-1.27	0.09	-1.39	0.06	1.19	0.2	hypothetical protein					YP_004188509.1
VVMO6_01285	50.66	29.87	39.93	34.34	-1.7	0.00551	-1.27	0.1	-1.47	0.04	1.34	0.13	hypothetical protein					YP_004188510.1
VVMO6_01286	11.68	7.28	9.69	7.62	-1.6	0.03	-1.21	0.09	-1.53	0.02	1.33	0.06	hypothetical protein					YP_004188511.1
VVMO6_01287	70.02	58.79	68.36	58.01	-1.19	0.18	-1.02	0.86	-1.21	0.23	1.16	0.35	hypothetical protein					YP_004188512.1
VVMO6_01288	41	31.59	35.13	40.42	-1.3	0.45	-1.17	0.17	-1.01	0.88	1.11	0.75	hypothetical protein					YP_004188513.1
VVMO6_01289	17.94	12.13	14.63	12.62	-1.48	0.24	-1.23	0.45	-1.42	0.37	1.21	0.17	hypothetical protein					YP_004188514.1
VVMO6_02721	218.3	93.14	147.26	129.09	-2.34	0.03	-1.48	0.32	-1.69	0.02	1.58	0.45	uroporphyrinogen-III methyltransferase	COG0007	H	CysG	Uroporphyrinogen-III methylase	YP_004189946.1
VVMO6_01291	9.42	7.68	8.2	8.2	-1.23	0.32	-1.15	0.28	-1.15	0.67	1.07	0.77	hypothetical protein					YP_004188516.1
VVMO6_01335	52.69	22.37	29.74	26.67	-2.36	0.01	-1.77	0.03	-1.98	0.03	1.33	0.16	prevent host death protein, Phd antitoxin	COG2161	D	StbD	Antitoxin of toxin-antitoxin stability system	YP_004188560.1
VVMO6_01293	19.56	13.75	18.07	15.86	-1.42	0.1	-1.08	0.67	-1.23	0.41	1.31	0.21	hypothetical protein					YP_004188518.1
VVMO6_01294	11.46	10.06	10.48	9.98	-1.14	0.49	-1.09	0.72	-1.15	0.45	1.04	0.88	hypothetical protein					YP_004188519.1
VVMO6_01295	6.5	5.06	7.33	6.11	-1.29	0.19	1.13	0.68	-1.07	0.57	1.45	0.31	antibiotic biosynthesis monooxygenase	COG2329	R	COG2329	Uncharacterized enzyme involved in biosynthesis of extracellular polysaccharides	YP_004188520.1
VVMO6_01296	0	0	0	0	1	1	1	1	1	1	1	1	hypothetical protein					YP_004188521.1
VVMO6_01297	2.11	2.61	2.23	0.45	1.24	0.43	1.06	0.93	-4.75	0.13	-1.17	0.78	hypothetical protein					YP_004188522.1
VVMO6_01298	3.67	2.27	5.53	3.72	-1.62	0.18	1.51	0.39	1.01	0.99	2.44	0.17	hypothetical protein					YP_004188523.1
VVMO6_01299	17.66	21.89	21.83	28.27	1.24	0.07	1.24	0.44	1.6	0.21	-1	0.99	hypothetical protein	COG4628	S	COG4628	Uncharacterized conserved protein	YP_004188524.1
VVMO6_01300	9.77	7.73	6.88	7.09	-1.26	0.14	-1.42	0.01	-1.38	0.12	-1.12	0.44	hypothetical protein					YP_004188525.1
VVMO6_01301	171.42	147.17	181.59	165.41	-1.16	0.54	1.06	0.77	-1.04	0.87	1.23	0.14	glyoxalase family protein	COG0346	E	GloA	Lactoylglutathione lyase and related lyases	YP_004188526.1
VVMO6_01302	59.52	46.76	59.57	54.78	-1.27	0.18	1	0.99	-1.09	0.52	1.27	0.06	hypothetical protein	COG0456	R	RimI	Acetyltransferases	YP_004188527.1
VVMO6_01303	51.58	33.55	41.47	37.12	-1.54	0.05	-1.24	0.14	-1.39	0.11	1.24	0.0057	hypothetical protein					YP_004188528.1
VVMO6_01304	0	0	0	0	1	1	1	1	1	1	1	1	hypothetical protein					YP_004188529.1
VVMO6_01305	50.62	27.7	23.56	20.46	-1.83	0.06	-2.15	0.01	-2.47	0.01	-1.18	0.55	hypothetical protein					YP_004188530.1
VVMO6_01306	18.59	13.64	14.27	10.65	-1.36	0.12	-1.3	0.34	-1.75	0.04	1.05	0.87	hypothetical protein					YP_004188531.1
VVMO6_01307	9.7	7.37	9.56	7.45	-1.32	0.49	-1.01	0.95	-1.3	0.35	1.3	0.41	hypothetical protein					YP_004188532.1
VVMO6_01308	132.39	88.83	100.41	101.84	-1.49	0.07	-1.32	0.17	-1.3	0.04	1.13	0.57	YafQ toxin protein	COG3668	R	ParE	Plasmid stabilization system protein	YP_004188533.1
VVMO6_01309	134.67	107.58	114.58	110.22	-1.25	0.07	-1.18	0.12	-1.22	0.08	1.07	0.57	DNA-damage-inducible protein J					YP_004188534.1
VVMO6_01310	6.16	3.27	2.64	4.12	-1.88	0.06	-2.33	0.07	-1.49	0.13	-1.24	0.46	hypothetical protein					YP_004188535.1
VVMO6_01311	15.01	9.23	12.6	10.81	-1.63	0.1	-1.19	0.43	-1.39	0.14	1.37	0.22	hypothetical protein					YP_004188536.1
VVMO6_01312	6.09	3.6	3.7	3.11	-1.69	0.11	-1.64	0.04	-1.96	0.04	1.03	0.93	hypothetical protein	COG0456	R	RimI	Acetyltransferases	YP_004188537.1
VVMO6_01373	28.96	11	15.16	11.76	-2.63	0.00445	-1.91	0.00109	-2.46	0.00249	1.38	0.07	hypothetical protein					YP_004188598.1
VVMO6_01314	10.5	4.88	6.65	6.5	-2.15	0.38	-1.58	0.54	-1.62	0.52	1.36	0.27	hypothetical protein					YP_004188539.1
VVMO6_01315	9.05	6.08	8.85	5.93	-1.49	0.11	-1.02	0.91	-1.53	0.08	1.45	0.27	hypothetical protein					YP_004188540.1
VVMO6_01316	9.13	5.25	6.32	5.7	-1.74	0.1	-1.44	0.38	-1.6	0.12	1.2	0.67	hypothetical protein					YP_004188541.1
VVMO6_01317	21.98	12.07	12.43	10.26	-1.82	0.16	-1.77	0.09	-2.14	0.03	1.03	0.95	hypothetical protein					YP_004188542.1
VVMO6_01318	16.29	13.18	13.69	10.76	-1.24	0.07	-1.19	0.09	-1.51	0.02	1.04	0.6	hypothetical protein					YP_004188543.1
VVMO6_01319	34.56	20.78	21.03	16.64	-1.66	0.16	-1.64	0.16	-2.08	0.11	1.01	0.91	hypothetical protein					YP_004188544.1
VVMO6_01320	4.84	1.2	1.76	3.61	-4.02	0.11	-2.75	0.07	-1.34	0.43	1.46	0.73	hypothetical protein					YP_004188545.1
VVMO6_01321	14.47	10.84	11.68	10.75	-1.33	0.17	-1.24	0.23	-1.35	0.14	1.08	0.72	hypothetical protein					YP_004188546.1
VVMO6_01322	14.7	9.53	13.96	10.03	-1.54	0.18	-1.05	0.81	-1.46	0.2	1.47	0.04	hypothetical protein					YP_004188547.1
VVMO6_01323	10.72	5.79	6.79	6.84	-1.85	0.26	-1.58	0.34	-1.57	0.37	1.17	0.12	hypothetical protein					YP_004188548.1
VVMO6_01324	5.75	2.96	4.15	1.55	-1.94	0.24	-1.38	0.09	-3.71	0.12	1.4	0.56	hypothetical protein					YP_004188549.1
VVMO6_01325	6.38	5.05	4.53	5.09	-1.26	0.64	-1.41	0.44	-1.25	0.66	-1.12	0.88	hypothetical protein					YP_004188550.1
VVMO6_01326	15.31	10.4	9.37	12.68	-1.47	0.14	-1.63	0.1	-1.21	0.35	-1.11	0.36	hypothetical protein	COG1694	R	MazG	Predicted pyrophosphatase	YP_004188551.1
VVMO6_01327	11.39	6.42	8.68	7.82	-1.77	0.07	-1.31	0.15	-1.46	0.09	1.35	0.14	hypothetical protein	COG1113	E	AnsP	Gamma-aminobutyrate permease and related permeases	YP_004188552.1
VVMO6_01328	23.89	13.39	14.97	12.66	-1.78	0.11	-1.6	0.03	-1.89	0.02	1.12	0.74	hypothetical protein					YP_004188553.1
VVMO6_01329	43.73	23.07	33.03	29.29	-1.9	0.00737	-1.32	0.11	-1.49	0.1	1.43	0.12	hypothetical protein					YP_004188554.1
VVMO6_01330	32.36	15.83	18	14.58	-2.04	0.11	-1.8	0.15	-2.22	0.12	1.14	0.64	phosphohydrolase (MutT/nudix family protein)	COG3576	R	COG3576	Predicted flavin-nucleotide-binding protein structurally related to pyridoxine 5'-phosphate oxidase	YP_004188555.1
VVMO6_01331	47.63	27.26	33.05	27.38	-1.75	0.02	-1.44	0.05	-1.74	0.01	1.21	0.21	hypothetical protein					YP_004188556.1
VVMO6_03265	42.93	18.56	27.82	27.42	-2.31	0.02	-1.54	0.05	-1.57	0.06	1.5	0.02	hypothetical protein					YP_004190490.1
VVMO6_01333	31.28	16.59	22.31	18.47	-1.89	0.03	-1.4	0.11	-1.69	0.04	1.34	0.09	hypothetical protein					YP_004188558.1
VVMO6_04237	698.93	304.04	283.23	201.01	-2.3	0.02	-2.47	0.12	-3.48	0.03	-1.07	0.91	aldehyde dehydrogenase	COG1012	C	PutA	NAD-dependent aldehyde dehydrogenases	YP_004191462.1
VVMO6_01290	5.56	2.46	6.23	5.77	-2.26	0.04	1.12	0.8	1.04	0.85	2.53	0.23	hypothetical protein					YP_004188515.1
VVMO6_01336	38.05	23.64	27.47	19.52	-1.61	0.03	-1.38	0.13	-1.95	0.02	1.16	0.46	death on curing protein, Doc toxin	COG3668	R	ParE	Plasmid stabilization system protein	YP_004188561.1
VVMO6_01337	32.52	21.33	28.48	24.02	-1.52	2.83e-05	-1.14	0.14	-1.35	0.00175	1.33	0.05	hypothetical protein					YP_004188562.1
VVMO6_01338	129.36	91.39	107.41	99.79	-1.42	0.22	-1.2	0.52	-1.3	0.43	1.18	0.62	hypothetical protein	COG4823	V	AbiF	Abortive infection bacteriophage resistance protein	YP_004188563.1
VVMO6_01339	6.13	4.29	6.16	6.34	-1.43	0.69	1.01	0.99	1.03	0.97	1.44	0.31	hypothetical protein					YP_004188564.1
VVMO6_01340	16.7	13.45	14.87	13.51	-1.24	0.33	-1.12	0.66	-1.24	0.35	1.11	0.63	hypothetical protein					YP_004188565.1
VVMO6_01341	8.64	5.91	6.39	6.82	-1.46	0.09	-1.35	0.22	-1.27	0.32	1.08	0.65	hypothetical protein					YP_004188566.1
VVMO6_01342	49.25	37.71	45.13	44.64	-1.31	0.22	-1.09	0.3	-1.1	0.34	1.2	0.33	lactoylglutathione lyase-like lyase	COG0346	E	GloA	Lactoylglutathione lyase and related lyases	YP_004188567.1
VVMO6_01343	22.82	15.57	19.08	16.87	-1.47	0.07	-1.2	0.18	-1.35	0.16	1.23	0.05	hypothetical protein					YP_004188568.1
VVMO6_01344	40.34	33.67	41.3	31.83	-1.2	0.00455	1.02	0.33	-1.27	0.05	1.23	0.01	hypothetical protein					YP_004188569.1
VVMO6_01345	21.98	12.55	13.65	10.7	-1.75	0.04	-1.61	0.03	-2.05	0.01	1.09	0.61	adenylate kinase	COG0563	F	Adk	Adenylate kinase and related kinases	YP_004188570.1
VVMO6_01346	56.93	41.15	34.95	32.15	-1.38	0.11	-1.63	0.00582	-1.77	0.03	-1.18	0.39	hypothetical protein					YP_004188571.1
VVMO6_01347	15.22	10.23	12.86	10.72	-1.49	0.1	-1.18	0.09	-1.42	0.13	1.26	0.23	prevent host death protein, Phd antitoxin	COG2161	D	StbD	Antitoxin of toxin-antitoxin stability system	YP_004188572.1
VVMO6_03903	11.57	5.16	4.81	5.86	-2.24	0.01	-2.4	0.07	-1.98	0.00889	-1.07	0.87	hypothetical protein	COG3518	S	COG3518	Uncharacterized protein conserved in bacteria	YP_004191128.1
VVMO6_01349	49.32	29.14	32.24	28.43	-1.69	0.04	-1.53	0.05	-1.73	0.04	1.11	0.2	hypothetical protein					YP_004188574.1
VVMO6_01350	37.51	20.67	22.43	20.23	-1.81	0.05	-1.67	0.07	-1.85	0.05	1.08	0.39	hypothetical protein					YP_004188575.1
VVMO6_01351	20.17	14.25	16.26	17.31	-1.41	0.24	-1.24	0.32	-1.16	0.63	1.14	0.68	prevent host death protein, Phd antitoxin	COG2161	D	StbD	Antitoxin of toxin-antitoxin stability system	YP_004188576.1
VVMO6_01352	34.26	18.9	25.17	19.24	-1.81	0.02	-1.36	0.13	-1.78	0.0019	1.33	0.26	death on curing protein, Doc toxin					YP_004188577.1
VVMO6_01353	29.02	17.86	14.87	14.69	-1.62	0.08	-1.95	0.02	-1.98	0.02	-1.2	0.41	hypothetical protein					YP_004188578.1
VVMO6_01354	12.45	8.83	7.69	8.63	-1.41	0.07	-1.62	0.04	-1.44	0.21	-1.15	0.34	hypothetical protein					YP_004188579.1
VVMO6_01355	27.94	16.89	22.25	18.35	-1.65	0.1	-1.26	0.28	-1.52	0.15	1.32	0.00532	hypothetical protein					YP_004188580.1
VVMO6_01356	0	0	0	0	1	1	1	1	1	1	1	1	hypothetical protein					YP_004188581.1
VVMO6_01357	7.52	5.32	6.13	6.67	-1.42	0.00334	-1.23	0.02	-1.13	0.52	1.15	0.04	hypothetical protein	COG1113	E	AnsP	Gamma-aminobutyrate permease and related permeases	YP_004188582.1
VVMO6_01358	371.17	195.3	215.93	193.99	-1.9	0.02	-1.72	0.05	-1.91	0.04	1.11	0.58	hypothetical protein					YP_004188583.1
VVMO6_01359	17.75	9.43	8.92	8.94	-1.88	0.06	-1.99	0.06	-1.98	0.08	-1.06	0.42	hypothetical protein					YP_004188584.1
VVMO6_01391	14.25	5.11	5.3	6.49	-2.79	0.00614	-2.69	0.00665	-2.2	0.0044	1.04	0.82	hypothetical protein					YP_004188616.1
VVMO6_01361	72.41	52.85	68.57	57.47	-1.37	0.09	-1.06	0.71	-1.26	0.19	1.3	0.14	hypothetical protein					YP_004188586.1
VVMO6_01362	15.7	9.25	13.19	9.98	-1.7	0.27	-1.19	0.65	-1.57	0.31	1.43	0.23	hypothetical protein					YP_004188587.1
VVMO6_01363	43.32	23.88	24.33	24.08	-1.81	0.08	-1.78	0.09	-1.8	0.1	1.02	0.61	hypothetical protein					YP_004188588.1
VVMO6_01364	44.87	29.03	39.01	29.93	-1.55	0.13	-1.15	0.49	-1.5	0.18	1.34	0.06	acetyltransferase	COG2153	R	ElaA	Predicted acyltransferase	YP_004188589.1
VVMO6_01365	26.27	16.96	21.04	21.79	-1.55	0.08	-1.25	0.14	-1.21	0.11	1.24	0.34	hypothetical protein					YP_004188590.1
VVMO6_01366	9.41	8.51	8.2	6.41	-1.11	0.000404	-1.15	0.7	-1.47	0.41	-1.04	0.92	hypothetical protein					YP_004188591.1
VVMO6_01367	62.46	40.09	47.47	39.15	-1.56	0.06	-1.32	0.14	-1.6	0.06	1.18	0.25	DinB family protein	COG2318	S	DinB	Uncharacterized protein conserved in bacteria	YP_004188592.1
VVMO6_01368	0	0	0	0	1	1	1	1	1	1	1	1	hypothetical protein	COG4405	S	COG4405	Uncharacterized protein conserved in bacteria	YP_004188593.1
VVMO6_01369	88.18	67.45	57.82	57.1	-1.31	0.41	-1.53	0.03	-1.54	0.05	-1.17	0.67	hypothetical protein					YP_004188594.1
VVMO6_01370	0	0	0	0	1	1	1	1	1	1	1	1	transposase	COG2826	L	Tra8	Transposase and inactivated derivatives, IS30 family	YP_004188595.1
VVMO6_01371	47.8	37.42	39.41	35.1	-1.28	0.26	-1.21	0.19	-1.36	0.00149	1.05	0.82	hypothetical protein					YP_004188596.1
VVMO6_02653	772.35	346.53	343.16	336.25	-2.23	0.01	-2.25	0.01	-2.3	0.12	-1.01	0.93	3-isopropylmalate dehydratase small subunit	COG0066	E	LeuD	3-isopropylmalate dehydratase small subunit	YP_004189878.1
VVMO6_01348	58.51	26.31	30.56	25.74	-2.22	0.05	-1.91	0.09	-2.27	0.05	1.16	0.53	death on curing protein, Doc toxin					YP_004188573.1
VVMO6_01374	10.52	7.5	3.85	7.62	-1.4	0.13	-2.73	0.05	-1.38	0.22	-1.95	0.12	hypothetical protein					YP_004188599.1
VVMO6_01375	13.29	8.43	9.74	9.85	-1.58	0.09	-1.36	0.33	-1.35	0.16	1.16	0.7	lactoylglutathione lyase	COG3607	R	COG3607	Predicted lactoylglutathione lyase	YP_004188600.1
VVMO6_01376	8.78	4.2	5.64	3.97	-2.09	0.09	-1.56	0.17	-2.21	0.08	1.34	0.06	hypothetical protein	COG1357	S	COG1357	Uncharacterized low-complexity proteins	YP_004188601.1
VVMO6_01377	5.96	3.71	5.29	5.07	-1.6	0.11	-1.13	0.36	-1.18	0.47	1.42	0.2	hypothetical protein					YP_004188602.1
VVMO6_01378	0	0	0	0	1	1	1	1	1	1	1	1	PAS factor					YP_004188603.1
VVMO6_01379	22.45	16.44	22.96	15.37	-1.37	0.3	1.02	0.91	-1.46	0.26	1.4	0.01	hypothetical protein					YP_004188604.1
VVMO6_01380	0	0	0	0	1	1	1	1	1	1	1	1	hypothetical protein	COG1113	E	AnsP	Gamma-aminobutyrate permease and related permeases	YP_004188605.1
VVMO6_01381	0	0	0	0	1	1	1	1	1	1	1	1	hypothetical protein	COG1670	J	RimL	Acetyltransferases, including N-acetylases of ribosomal proteins	YP_004188606.1
VVMO6_01382	41.97	28.57	27.44	27.7	-1.47	0.05	-1.53	0.00137	-1.52	0.09	-1.04	0.75	glyoxalase family protein					YP_004188607.1
VVMO6_01383	20.47	10.56	10.69	9.48	-1.94	0.17	-1.91	0.13	-2.16	0.11	1.01	0.96	hypothetical protein					YP_004188608.1
VVMO6_01384	74.8	51.43	47.18	45.58	-1.45	0.13	-1.59	0.09	-1.64	0.11	-1.09	0.33	hypothetical protein	COG4899	S	COG4899	Uncharacterized protein conserved in bacteria	YP_004188609.1
VVMO6_01385	0	0	0	0	1	1	1	1	1	1	1	1	transposase	COG2826	L	Tra8	Transposase and inactivated derivatives, IS30 family	YP_004188610.1
VVMO6_01386	31.54	21.06	22.95	21.66	-1.5	0.05	-1.37	0.13	-1.46	0.06	1.09	0.61	hypothetical protein					YP_004188611.1
VVMO6_01387	44.8	25.06	30.41	24.39	-1.79	0.05	-1.47	0.11	-1.84	0.07	1.21	0.35	hypothetical protein					YP_004188612.1
VVMO6_01388	33.48	15.61	22.83	14.46	-2.14	0.09	-1.47	0.24	-2.32	0.11	1.46	0.2	hypothetical protein					YP_004188613.1
VVMO6_01389	0	0	0	0	1	1	1	1	1	1	1	1	hypothetical protein	COG4405	S	COG4405	Uncharacterized protein conserved in bacteria	YP_004188614.1
VVMO6_01390	22.58	8.72	11.24	6.01	-2.59	0.1	-2.01	0.15	-3.76	0.09	1.29	0.26	hypothetical protein					YP_004188615.1
VVMO6_01397	27.68	11.56	13.62	9.45	-2.39	0.02	-2.03	0.03	-2.93	0.02	1.18	0.31	phenazine biosynthesis protein PhzF like protein	COG0384	R	COG0384	Predicted epimerase, PhzC/PhzF homolog	YP_004188622.1
VVMO6_01392	119.81	87.1	93.23	90.93	-1.38	0.41	-1.29	0.42	-1.32	0.31	1.07	0.85	hypothetical protein					YP_004188617.1
VVMO6_01393	44.22	22.74	30.48	22.54	-1.94	0.05	-1.45	0.06	-1.96	0.02	1.34	0.26	acetyltransferase					YP_004188618.1
VVMO6_01394	33.17	20.4	19.65	17.52	-1.63	0.25	-1.69	0.24	-1.89	0.18	-1.04	0.86	hypothetical protein					YP_004188619.1
VVMO6_01395	86.01	37.25	42.97	34.61	-2.31	0.07	-2	0.12	-2.49	0.07	1.15	0.58	hypothetical protein					YP_004188620.1
VVMO6_02849	30.43	13.92	20.02	16.72	-2.19	0.03	-1.52	0.08	-1.82	0.02	1.44	0.2	xanthine permease	COG2233	F	UraA	Xanthine/uracil permeases	YP_004190074.1
VVMO6_01372	24.77	11.38	12.16	8.01	-2.18	0.02	-2.04	0.06	-3.09	0.00491	1.07	0.85	hypothetical protein					YP_004188597.1
VVMO6_01398	14.87	6.83	8.3	4.47	-2.18	0.02	-1.79	0.02	-3.33	0.01	1.21	0.35	hypothetical protein					YP_004188623.1
VVMO6_01399	22.21	13.07	15.51	13.05	-1.7	0.08	-1.43	0.05	-1.7	0.01	1.19	0.46	hypothetical protein					YP_004188624.1
VVMO6_01400	17.41	15.24	19.37	16.59	-1.14	0.81	1.11	0.27	-1.05	0.61	1.27	0.66	hypothetical protein					YP_004188625.1
VVMO6_01401	0	0	0	0	1	1	1	1	1	1	1	1	PAS factor					YP_004188626.1
VVMO6_01402	26.37	18.38	19.04	18.96	-1.43	0.00994	-1.39	0.15	-1.39	0.00656	1.04	0.86	hypothetical protein	COG3755	S	COG3755	Uncharacterized protein conserved in bacteria	YP_004188627.1
VVMO6_01403	10.04	5.9	7.98	7.08	-1.7	0.04	-1.26	0.1	-1.42	0.25	1.35	0.2	glyoxalase family protein	COG0346	E	GloA	Lactoylglutathione lyase and related lyases	YP_004188628.1
VVMO6_01404	5.66	5.24	4.22	4.84	-1.08	0.69	-1.34	0.27	-1.17	0.48	-1.24	0.12	hypothetical protein					YP_004188629.1
VVMO6_01405	9.37	7.15	7.84	7.31	-1.31	0.33	-1.2	0.55	-1.28	0.27	1.1	0.78	hypothetical protein	COG0456	R	RimI	Acetyltransferases	YP_004188630.1
VVMO6_01406	2.08	0.82	1.82	2.09	-2.52	0.08	-1.14	0.55	1	0.98	2.21	0.03	NTP pyrophosphohydrolase	COG1051	F	COG1051	ADP-ribose pyrophosphatase	YP_004188631.1
VVMO6_01407	13.05	7.83	10.02	7.75	-1.67	0.01	-1.3	0.16	-1.68	0.0046	1.28	0.27	hypothetical protein	COG2320	S	GrpB	Uncharacterized conserved protein	YP_004188632.1
VVMO6_01408	39.37	22.04	22.21	20.62	-1.79	0.07	-1.77	0.02	-1.91	0.02	1.01	0.97	hypothetical protein					YP_004188633.1
VVMO6_01409	7.48	5.4	6.05	6.26	-1.39	0.3	-1.24	0.41	-1.19	0.51	1.12	0.56	glyoxalase family protein	COG3324	R	COG3324	Predicted enzyme related to lactoylglutathione lyase	YP_004188634.1
VVMO6_01410	11.83	7.26	8.49	7.23	-1.63	0.11	-1.39	0.01	-1.64	0.04	1.17	0.53	hypothetical protein					YP_004188635.1
VVMO6_01411	30.99	20.12	22.54	21.36	-1.54	0.3	-1.37	0.24	-1.45	0.16	1.12	0.79	hypothetical protein					YP_004188636.1
VVMO6_01412	28.22	20.54	25.61	21.69	-1.37	0.12	-1.1	0.39	-1.3	0.15	1.25	0.18	hypothetical protein					YP_004188637.1
VVMO6_01413	71.67	59.51	67.86	58.67	-1.2	0.04	-1.06	0.66	-1.22	0.25	1.14	0.39	acetyltransferase	COG0456	R	RimI	Acetyltransferases	YP_004188638.1
VVMO6_01414	72.11	57.15	60.6	60.13	-1.26	0.04	-1.19	0.06	-1.2	0.28	1.06	0.03	hypothetical protein	COG4453	S	COG4453	Uncharacterized protein conserved in bacteria	YP_004188639.1
VVMO6_01415	47.21	20.94	34.71	29.99	-2.25	0.08	-1.36	0.24	-1.57	0.13	1.66	0.1	hypothetical protein					YP_004188640.1
VVMO6_02577	152.14	70.39	70	69.55	-2.16	0.02	-2.17	0.02	-2.19	0.07	-1.01	0.94	UDP-N-acetylglucosamine-N-acetylmuramyl-(pentapeptide) pyrophosphoryl-undecaprenol N- acetylglucosamine transferase	COG0707	M	MurG	UDP-N-acetylglucosamine:LPS N-acetylglucosamine transferase	YP_004189802.1
VVMO6_01417	12.16	7.49	12.59	7.7	-1.62	0.17	1.04	0.91	-1.58	0.27	1.68	0.27	hypothetical protein					YP_004188642.1
VVMO6_01418	15.36	10.86	15.16	13.33	-1.41	0.08	-1.01	0.89	-1.15	0.4	1.4	0.06	SAM-dependent methyltransferase	COG0500	QR	SmtA	SAM-dependent methyltransferases	YP_004188643.1
VVMO6_01419	3.78	3.14	2.19	6.21	-1.2	0.13	-1.73	0.05	1.64	0.16	-1.44	0.13	hypothetical protein					YP_004188644.1
VVMO6_01420	25.21	15.31	23.4	21.49	-1.65	0.15	-1.08	0.77	-1.17	0.53	1.53	0.13	hypothetical protein					YP_004188645.1
VVMO6_01421	31.81	21.46	25.66	24.7	-1.48	0.00506	-1.24	0.19	-1.29	0.03	1.2	0.32	hypothetical protein					YP_004188646.1
VVMO6_01422	25.58	17.22	18.13	15.65	-1.49	0.1	-1.41	0.08	-1.63	0.05	1.05	0.68	acetyltransferase					YP_004188647.1
VVMO6_01423	71.58	34.61	30.56	38.84	-2.07	0.09	-2.34	0.00601	-1.84	0.02	-1.13	0.76	hypothetical protein					YP_004188648.1
VVMO6_01424	137.6	99.56	114.34	106.57	-1.38	0.09	-1.2	0.05	-1.29	0.21	1.15	0.31	hypothetical protein					YP_004188649.1
VVMO6_01425	52.98	35.92	41.78	36.16	-1.47	0.2	-1.27	0.32	-1.47	0.09	1.16	0.6	hypothetical protein					YP_004188650.1
VVMO6_01426	91.77	48.71	72.26	48	-1.88	0.14	-1.27	0.38	-1.91	0.12	1.48	0.11	hypothetical protein					YP_004188651.1
VVMO6_01427	11.99	5.55	8.98	6.53	-2.16	0.14	-1.33	0.37	-1.84	0.18	1.62	0.06	hypothetical protein					YP_004188652.1
VVMO6_00476	71.59	33.32	33.11	35.69	-2.15	0.01	-2.16	0.00754	-2.01	0.08	-1.01	0.96	DNA recombination and repair protein RecO	COG1381	L	RecO	Recombinational DNA repair protein (RecF pathway)	YP_004187701.1
VVMO6_01429	7.32	2.31	4.13	5.96	-3.17	0.11	-1.77	0.34	-1.23	0.71	1.79	0.51	hypothetical protein					YP_004188654.1
VVMO6_01430	31.52	37.95	35.28	39.41	1.2	0.23	1.12	0.34	1.25	0.12	-1.08	0.49	acetyltransferase	COG3981	R	COG3981	Predicted acetyltransferase	YP_004188655.1
VVMO6_01431	20.91	12.69	16.34	15.26	-1.65	0.02	-1.28	0.09	-1.37	0.12	1.29	0.04	histone acetyltransferase HPA2					YP_004188656.1
VVMO6_01432	11.04	8.33	7.68	9.08	-1.33	0.08	-1.44	0.23	-1.22	0.03	-1.08	0.78	acetyltransferase	COG0456	R	RimI	Acetyltransferases	YP_004188657.1
VVMO6_01428	77.71	31.86	34.01	25.17	-2.44	0.01	-2.29	0.01	-3.09	0.00899	1.07	0.5	hypothetical protein					YP_004188653.1
VVMO6_01434	13.25	8.35	9.2	7.37	-1.59	0.2	-1.44	0.27	-1.8	0.19	1.1	0.52	hypothetical protein					YP_004188659.1
VVMO6_01435	16.49	9.07	11.21	13.01	-1.82	0.2	-1.47	0.3	-1.27	0.46	1.24	0.26	hypothetical protein					YP_004188660.1
VVMO6_01436	0	0	0	0	1	1	1	1	1	1	1	1	hypothetical protein	COG1113	E	AnsP	Gamma-aminobutyrate permease and related permeases	YP_004188661.1
VVMO6_01437	0	0	0	0	1	1	1	1	1	1	1	1	acetyltransferase	COG1670	J	RimL	Acetyltransferases, including N-acetylases of ribosomal proteins	YP_004188662.1
VVMO6_01438	29	13.66	19.14	15.51	-2.12	0.12	-1.52	0.23	-1.87	0.14	1.4	0.01	hypothetical protein					YP_004188663.1
VVMO6_01439	63.13	54.26	57.59	50.51	-1.16	0.46	-1.1	0.54	-1.25	0.45	1.06	0.66	plasmid stabilization element ParE	COG3668	R	ParE	Plasmid stabilization system protein	YP_004188664.1
VVMO6_01440	56.75	61.72	79.36	77.54	1.09	0.41	1.4	0.12	1.37	0.47	1.29	0.18	transcriptional regulator	COG3609	K	COG3609	Predicted transcriptional regulators containing the CopG/Arc/MetJ DNA-binding domain	YP_004188665.1
VVMO6_01441	133.15	105.34	120.96	117.23	-1.26	0.09	-1.1	0.33	-1.14	0.34	1.15	0.07	hypothetical protein					YP_004188666.1
VVMO6_01442	12.1	8.96	7.96	7.34	-1.35	0.23	-1.52	0.03	-1.65	0.00639	-1.13	0.66	vco30					YP_004188667.1
VVMO6_01443	6.48	8.09	4.56	4.98	1.25	0.16	-1.42	0.01	-1.3	0.16	-1.77	0.04	hypothetical protein	COG4628	S	COG4628	Uncharacterized conserved protein	YP_004188668.1
VVMO6_01444	7.41	2.79	6.19	4.2	-2.66	0.12	-1.2	0.59	-1.77	0.12	2.22	0.21	hypothetical protein					YP_004188669.1
VVMO6_01445	6.04	3	2.53	3.21	-2.02	0.19	-2.39	0.06	-1.88	0.00973	-1.19	0.81	hypothetical protein					YP_004188670.1
VVMO6_01446	11.43	5.77	8.05	8.58	-1.98	0.28	-1.42	0.49	-1.33	0.55	1.39	0.24	hypothetical protein					YP_004188671.1
VVMO6_01447	25.84	13.45	15.41	13.46	-1.92	0.05	-1.68	0.07	-1.92	0.06	1.15	0.06	hypothetical protein					YP_004188672.1
VVMO6_00584	14.87	7.06	8.47	10.69	-2.1	0.05	-1.75	0.09	-1.39	0.35	1.2	0.59	hypothetical protein					YP_004187809.1
VVMO6_01449	17.65	10.77	13.26	11.31	-1.64	0.08	-1.33	0.17	-1.56	0.09	1.23	0.15	hypothetical protein	COG4405	S	COG4405	Uncharacterized protein conserved in bacteria	YP_004188674.1
VVMO6_01450	4.54	5.06	4.52	3.29	1.11	0.7	-1	0.99	-1.38	0.28	-1.12	0.84	hypothetical protein					YP_004188675.1
VVMO6_01451	11.67	4.3	5.6	3.88	-2.71	0.07	-2.08	0.21	-3.01	0.06	1.3	0.68	hypothetical protein					YP_004188676.1
VVMO6_01452	19.95	13.18	11.83	7.59	-1.51	0.07	-1.69	0.03	-2.63	0.07	-1.11	0.6	hypothetical protein					YP_004188677.1
VVMO6_01453	9.98	7.75	8.29	6.76	-1.29	0.27	-1.2	0.04	-1.48	0.02	1.07	0.76	NTP pyrophosphohydrolase	COG1051	F	COG1051	ADP-ribose pyrophosphatase	YP_004188678.1
VVMO6_01454	0	0	0	0	1	1	1	1	1	1	1	1	transposase	COG2826	L	Tra8	Transposase and inactivated derivatives, IS30 family	YP_004188679.1
VVMO6_01455	100.19	54.27	61.66	57.47	-1.85	0.04	-1.62	0.09	-1.74	0.05	1.14	0.6	hypothetical protein					YP_004188680.1
VVMO6_01448	24.11	11.49	14.62	11.54	-2.1	0.03	-1.65	0.06	-2.09	0.02	1.27	0.27	hypothetical protein					YP_004188673.1
VVMO6_01457	43.13	17.29	17.96	14.95	-2.49	0.00316	-2.4	0.01	-2.89	0.00299	1.04	0.78	acetyltransferase	COG0456	R	RimI	Acetyltransferases	YP_004188682.1
VVMO6_01458	26.77	14	11.52	10.65	-1.91	0.06	-2.32	0.03	-2.51	0.06	-1.21	0.6	hypothetical protein					YP_004188683.1
VVMO6_01459	27.23	16.59	12.5	16.75	-1.64	0.2	-2.18	0.05	-1.63	0.06	-1.33	0.54	hypothetical protein					YP_004188684.1
VVMO6_01460	45.25	23.25	30.17	24.75	-1.95	0.03	-1.5	0.07	-1.83	0.04	1.3	0.28	hypothetical protein					YP_004188685.1
VVMO6_01506	633.79	303.55	307.66	294.05	-2.09	0.00896	-2.06	0.02	-2.16	0.06	1.01	0.91	spermidine/putrescine ABC transporter substrate-binding protein	COG0687	E	PotD	Spermidine/putrescine-binding periplasmic protein	YP_004188731.1
VVMO6_01462	1.11	1.2	1.48	3.42	1.09	0.92	1.34	0.83	3.09	0.24	1.23	0.88	hypothetical protein					YP_004188687.1
VVMO6_01463	5.65	3.47	4.25	4.06	-1.63	0.01	-1.33	0.08	-1.39	0.04	1.23	0.16	hypothetical protein					YP_004188688.1
VVMO6_01464	51.94	51.78	52.97	49.97	-1	0.95	1.02	0.79	-1.04	0.7	1.02	0.72	hypothetical protein					YP_004188689.1
VVMO6_01465	103.11	123.14	128.85	114.5	1.19	0.46	1.25	0.44	1.11	0.7	1.05	0.87	multi antimicrobial extrusion protein (Na(+)/drug antiporter) MATE family of MDR efflux pumps	COG0534	V	NorM	Na+-driven multidrug efflux pump	YP_004188690.1
VVMO6_01466	109.86	162.3	170.52	172.03	1.48	0.07	1.55	0.09	1.57	0.26	1.05	0.75	lumazine protein, riboflavin synthasei-like protein	COG0307	H	RibC	Riboflavin synthase alpha chain	YP_004188691.1
VVMO6_01467	57.24	87.15	84.71	94.01	1.52	0.24	1.48	0.04	1.64	0.29	-1.03	0.91	hypothetical protein					YP_004188692.1
VVMO6_01468	41.39	51.9	44.47	48.22	1.25	0.22	1.07	0.52	1.17	0.21	-1.17	0.29	fructosamine kinase family protein-like protein	COG3001	G	COG3001	Fructosamine-3-kinase	YP_004188693.1
VVMO6_01469	50.54	41.69	36.97	39.4	-1.21	0.28	-1.37	0.11	-1.28	0.14	-1.13	0.45	chemotaxis protein CheC	COG2204	T	AtoC	Response regulator containing CheY-like receiver, AAA-type ATPase, and DNA-binding domains	YP_004188694.1
VVMO6_01470	56.83	47.84	43.29	48.28	-1.19	0.53	-1.31	0.29	-1.18	0.56	-1.11	0.6	diguanylate cyclase (GGDEF domain) with PAS/PAC sensor	COG2199	T	COG2199	FOG: GGDEF domain	YP_004188695.1
VVMO6_01471	632.26	797.07	717.96	736.01	1.26	0.28	1.14	0.36	1.16	0.06	-1.11	0.6	type IIA topoisomerase, B subunit					YP_004188696.1
VVMO6_01472	115.7	113.3	90.94	105.07	-1.02	0.91	-1.27	0.26	-1.1	0.54	-1.25	0.26	cell wall-associated hydrolase	COG0791	M	Spr	Cell wall-associated hydrolases (invasion-associated proteins)	YP_004188697.1
VVMO6_01473	18.86	21.98	16.02	17.34	1.17	0.71	-1.18	0.52	-1.09	0.73	-1.37	0.44	methyl-accepting chemotaxis protein I	COG0840	NT	Tar	Methyl-accepting chemotaxis protein	YP_004188698.1
VVMO6_01474	31.17	60.48	55.95	65.03	1.94	0.00915	1.8	0.00601	2.09	0.00662	-1.08	0.22	sterol desaturase	COG3000	I	ERG3	Sterol desaturase	YP_004188699.1
VVMO6_01475	37.36	45.34	48.53	45.37	1.21	0.13	1.3	0.31	1.21	0.58	1.07	0.73	hypothetical protein	COG3148	S	COG3148	Uncharacterized conserved protein	YP_004188700.1
VVMO6_01476	178.29	280.11	201.11	213.84	1.57	0.28	1.13	0.54	1.2	0.56	-1.39	0.33	ROK family protein	COG1940	KG	NagC	Transcriptional regulator/sugar kinase	YP_004188701.1
VVMO6_01477	315.05	213.8	232.09	210.95	-1.47	0.16	-1.36	0.24	-1.49	0.17	1.09	0.55	hypothetical protein					YP_004188702.1
VVMO6_01478	166.94	133.72	125.08	121.95	-1.25	0.14	-1.33	0.05	-1.37	0.29	-1.07	0.66	molybdopterin-guanine dinucleotide biosynthesis protein MobB/Molybdopterin biosynthesis protein MoeA	COG0303	H	MoeA	Molybdopterin biosynthesis enzyme	YP_004188703.1
VVMO6_01479	148.89	136.25	118.77	118.15	-1.09	0.35	-1.25	0.00682	-1.26	0.12	-1.15	0.24	molybdopterin-guanine dinucleotide biosynthesis protein MobA	COG0746	H	MobA	Molybdopterin-guanine dinucleotide biosynthesis protein A	YP_004188704.1
VVMO6_01480	48.37	60.03	55	53.47	1.24	0.41	1.14	0.05	1.11	0.32	-1.09	0.69	tungstate ABC transporter ATP-binding protein	COG1122	P	CbiO	ABC-type cobalt transport system, ATPase component	YP_004188705.1
VVMO6_01481	35.31	23.13	27.72	29.66	-1.53	0.00718	-1.27	0.21	-1.19	0.12	1.2	0.39	tungstate ABC transporter permease	COG4662	H	TupA	ABC-type tungstate transport system, periplasmic component	YP_004188706.1
VVMO6_01482	69.55	52.22	59.38	72.6	-1.33	0.13	-1.17	0.29	1.04	0.86	1.14	0.46	tungstate ABC transporter periplasmic binding protein	COG2998	H	TupB	ABC-type tungstate transport system, permease component	YP_004188707.1
VVMO6_01483	17.52	16.08	17.78	18.41	-1.09	0.32	1.02	0.86	1.05	0.82	1.11	0.43	sigma-54 dependent response regulator	COG2204	T	AtoC	Response regulator containing CheY-like receiver, AAA-type ATPase, and DNA-binding domains	YP_004188708.1
VVMO6_01484	22.01	17.88	20.64	19.17	-1.23	0.05	-1.07	0.58	-1.15	0.1	1.15	0.34	signal transduction histidine kinase	COG4191	T	COG4191	Signal transduction histidine kinase regulating C4-dicarboxylate transport system	YP_004188709.1
VVMO6_01485	68.18	50.98	53.75	49.53	-1.34	0.21	-1.27	0.33	-1.38	0.35	1.05	0.76	potassium efflux system KefA protein/Small-conductance mechanosensitive channel	COG3264	M	COG3264	Small-conductance mechanosensitive channel	YP_004188710.1
VVMO6_01486	62.67	51.71	61.45	57.11	-1.21	0.51	-1.02	0.94	-1.1	0.75	1.19	0.48	cdc6-related protein	COG1474	LO	CDC6	Cdc6-related protein, AAA superfamily ATPase	YP_004188711.1
VVMO6_01487	892.49	911.53	796.21	770.48	1.02	0.9	-1.12	0.52	-1.16	0.55	-1.14	0.14	ABC transporter ATP-binding protein	COG0488	R	Uup	ATPase components of ABC transporters with duplicated ATPase domains	YP_004188712.1
VVMO6_01488	35.29	37.99	35.73	32.41	1.08	0.73	1.01	0.97	-1.09	0.72	-1.06	0.78	methyl-accepting chemotaxis protein I	COG0840	NT	Tar	Methyl-accepting chemotaxis protein	YP_004188713.1
VVMO6_01489	96.92	105.62	96.46	111.82	1.09	0.12	-1	0.94	1.15	0.07	-1.09	0.2	formate dehydrogenase chain D	COG1526	C	FdhD	Uncharacterized protein required for formate dehydrogenase activity	YP_004188714.1
VVMO6_01490	17.27	17.97	21.62	23.52	1.04	0.88	1.25	0.3	1.36	0.28	1.2	0.53	hypothetical protein					YP_004188715.1
VVMO6_01491	33.22	36.71	32.31	37.79	1.11	0.61	-1.03	0.88	1.14	0.5	-1.14	0.29	hypothetical protein					YP_004188716.1
VVMO6_01492	8	10.67	9.65	11.68	1.33	0.33	1.21	0.68	1.46	0.47	-1.11	0.8	iron-sulfur cluster-binding protein	COG1146	C	COG1146	Ferredoxin	YP_004188717.1
VVMO6_01493	3.31	4.94	4.52	5.88	1.49	0.26	1.37	0.6	1.78	0.44	-1.09	0.84	formate dehydrogenase-specific chaperone	COG3381	R	TorD	Uncharacterized component of anaerobic dehydrogenases	YP_004188718.1
VVMO6_01494	4.08	5.56	5.97	8.03	1.36	0.15	1.47	0.65	1.97	0.02	1.08	0.92	formate dehydrogenase subunit or accessory protein					YP_004188719.1
VVMO6_01495	9.79	11.51	11.69	12.2	1.18	0.29	1.19	0.63	1.25	0.19	1.02	0.96	formate dehydrogenase-O, major subunit	COG0243	C	BisC	Anaerobic dehydrogenases, typically selenocysteine-containing	YP_004188720.1
VVMO6_01496	12.71	11.38	11.5	10.36	-1.12	0.61	-1.11	0.72	-1.23	0.4	1.01	0.96	formate dehydrogenase-O, iron-sulfur subunit	COG0437	C	HybA	Fe-S-cluster-containing hydrogenase components 1	YP_004188721.1
VVMO6_01497	23.86	22.88	24.48	23.72	-1.04	0.85	1.03	0.9	-1.01	0.98	1.07	0.42	formate dehydrogenase -O, subunit gamma	COG2864	C	FdnI	Cytochrome b subunit of formate dehydrogenase	YP_004188722.1
VVMO6_01498	26.48	23.85	23.38	23.56	-1.11	0.67	-1.13	0.64	-1.12	0.64	-1.02	0.88	hypothetical protein	COG3671	S	COG3671	Predicted membrane protein	YP_004188723.1
VVMO6_01499	33.25	29.81	31.83	32.52	-1.12	0.00174	-1.04	0.28	-1.02	0.66	1.07	0.18	hypothetical protein					YP_004188724.1
VVMO6_01500	19.37	23.56	19.87	26.12	1.22	0.33	1.03	0.27	1.35	0.00321	-1.19	0.37	chromosome segregation ATPase					YP_004188725.1
VVMO6_01501	5.92	7.12	5.91	7.65	1.2	0.4	-1	0.98	1.29	0.1	-1.2	0.35	chromosome segregation ATPase					YP_004188726.1
VVMO6_01502	1.41	2.42	2.2	2.42	1.71	0.33	1.56	0.36	1.72	0.46	-1.1	0.76	hypothetical protein					YP_004188727.1
VVMO6_01503	16.01	19.81	34.88	21.95	1.24	0.56	2.18	0.42	1.37	0.38	1.76	0.52	ammonium transporter	COG0004	P	AmtB	Ammonia permease	YP_004188728.1
VVMO6_01504	79.31	85.7	105.66	102.18	1.08	0.68	1.33	0.48	1.29	0.12	1.23	0.59	NAD-dependent protein deacetylase	COG0846	K	SIR2	NAD-dependent protein deacetylases, SIR2 family	YP_004188729.1
VVMO6_01505	108.77	87.74	103.05	105.7	-1.24	0.42	-1.06	0.83	-1.03	0.95	1.17	0.66	spermidine/putrescine ABC transporter substrate-binding protein	COG0687	E	PotD	Spermidine/putrescine-binding periplasmic protein	YP_004188730.1
VVMO6_02652	969.54	464.64	449.05	448.79	-2.09	0.00992	-2.16	0.00914	-2.16	0.13	-1.03	0.25	3-isopropylmalate dehydratase large subunit	COG0065	E	LeuC	3-isopropylmalate dehydratase large subunit	YP_004189877.1
VVMO6_01507	447.39	329.4	302.05	277.24	-1.36	0.02	-1.48	0.05	-1.61	0.2	-1.09	0.55	spermidine Putrescine ABC transporter permease PotB	COG1177	E	PotC	ABC-type spermidine/putrescine transport system, permease component II	YP_004188732.1
VVMO6_01508	382.86	361.61	383.1	350.32	-1.06	0.68	1	1	-1.09	0.55	1.06	0.44	spermidine Putrescine ABC transporter permease PotB	COG1176	E	PotB	ABC-type spermidine/putrescine transport system, permease component I	YP_004188733.1
VVMO6_01509	372.12	408.87	410.56	433.55	1.1	0.4	1.1	0.36	1.17	0.56	1	0.9	putrescine transport ATP-binding protein PotA	COG3842	E	PotA	ABC-type spermidine/putrescine transport systems, ATPase components	YP_004188734.1
VVMO6_01510	57.96	88.14	84.89	88.13	1.52	0.01	1.46	0.03	1.52	0.24	-1.04	0.48	proline and glycine rich transmembrane protein in bax	COG5473	S	COG5473	Predicted integral membrane protein	YP_004188735.1
VVMO6_01511	61.16	81.27	81.65	75.7	1.33	0.04	1.33	0.06	1.24	0.2	1	0.92	Bax protein	COG2992	R	Bax	Uncharacterized FlgJ-related protein	YP_004188736.1
VVMO6_01512	77.49	83.65	86.09	75.76	1.08	0.45	1.11	0.33	-1.02	0.82	1.03	0.27	hypothetical protein					YP_004188737.1
VVMO6_01513	166.26	205.38	216.85	235.94	1.24	0.43	1.3	0.42	1.42	0.54	1.06	0.8	tRNA(Cytosine32)-2-thiocytidine synthetase	COG0037	D	MesJ	Predicted ATPase of the PP-loop superfamily implicated in cell cycle control	YP_004188738.1
VVMO6_01514	152.71	164.84	113.04	128.83	1.08	0.84	-1.35	0.3	-1.19	0.5	-1.46	0.38	universal stress protein E	COG0589	T	UspA	Universal stress protein UspA and related nucleotide-binding proteins	YP_004188739.1
VVMO6_01515	1932.19	1908.07	1872.17	1941.44	-1.01	0.79	-1.03	0.51	1	0.93	-1.02	0.58	fumarate and nitrate reduction regulatory protein	COG0664	T	Crp	cAMP-binding proteins - catabolite gene activator and regulatory subunit of cAMP-dependent protein kinases	YP_004188740.1
VVMO6_01516	128.77	145.33	130.8	133.6	1.13	0.14	1.02	0.78	1.04	0.6	-1.11	0.1	type cbb3 cytochrome oxidase biogenesis protein CcoS	COG2836	S	COG2836	Uncharacterized conserved protein	YP_004188741.1
VVMO6_01517	234.7	214.7	232.85	225.39	-1.09	0.03	-1.01	0.4	-1.04	0.38	1.08	0.03	type cbb3 cytochrome oxidase biogenesis protein CcoS	COG3197	P	FixS	Uncharacterized protein, possibly involved in nitrogen fixation	YP_004188742.1
VVMO6_01518	78.39	62.66	72.71	65.17	-1.25	0.04	-1.08	0.19	-1.2	0.43	1.16	0.14	type cbb3 cytochrome oxidase biogenesis protein CcoI	COG2217	P	ZntA	Cation transport ATPase	YP_004188743.1
VVMO6_01519	76.22	70.27	81.94	76.88	-1.08	0.33	1.07	0.19	1.01	0.94	1.17	0.11	analog of CcoH	COG3198	S	COG3198	Uncharacterized protein conserved in bacteria	YP_004188744.1
VVMO6_01520	276.25	236.54	265.04	235.64	-1.17	0.41	-1.04	0.73	-1.17	0.5	1.12	0.6	cytochrome c oxidase subunit CcoQ	COG2010	C	CccA	Cytochrome c, mono- and diheme variants	YP_004188745.1
VVMO6_01521	303.06	256.37	292.59	258.77	-1.18	0.48	-1.04	0.77	-1.17	0.47	1.14	0.61	cytochrome c oxidase subunit CcoQ	COG4736	O	CcoQ	Cbb3-type cytochrome oxidase, subunit 3	YP_004188746.1
VVMO6_01522	313.29	281.9	291.06	270.28	-1.11	0.54	-1.08	0.43	-1.16	0.41	1.03	0.87	cytochrome c oxidase subunit CcoO	COG2993	C	CcoO	Cbb3-type cytochrome oxidase, cytochrome c subunit	YP_004188747.1
VVMO6_01523	300.38	250.51	256.72	239.76	-1.2	0.23	-1.17	0.12	-1.25	0.19	1.02	0.86	cytochrome c oxidase subunit CcoN	COG3278	O	CcoN	Cbb3-type cytochrome oxidase, subunit 1	YP_004188748.1
VVMO6_01524	21.25	24.36	27.76	27.96	1.15	0.35	1.31	0.06	1.32	0.28	1.14	0.36	hypothetical protein					YP_004188749.1
VVMO6_01525	154.23	159.31	136.67	136.24	1.03	0.5	-1.13	0.14	-1.13	0.34	-1.17	0.04	hypothetical protein	COG3287	S	COG3287	Uncharacterized conserved protein	YP_004188750.1
VVMO6_01526	106.67	102.1	90.09	88.28	-1.04	0.45	-1.18	0.24	-1.21	0.39	-1.13	0.31	signal transduction histidine kinase	COG0642	T	BaeS	Signal transduction histidine kinase	YP_004188751.1
VVMO6_01527	37.86	67.21	54.07	63.54	1.78	0.00718	1.43	0.08	1.68	0.04	-1.24	0.1	hypothetical protein					YP_004188752.1
VVMO6_01528	12.13	10.2	7.84	7.9	-1.19	0.61	-1.55	0.16	-1.53	0.19	-1.3	0.47	hypothetical protein					YP_004188753.1
VVMO6_01529	59.84	65.63	64.94	63.99	1.1	0.5	1.09	0.35	1.07	0.72	-1.01	0.92	hypothetical protein					YP_004188754.1
VVMO6_01530	38.44	36.92	41.05	38.95	-1.04	0.69	1.07	0.55	1.01	0.9	1.11	0.49	dehydrogenase	COG3120	S	COG3120	Uncharacterized protein conserved in bacteria	YP_004188755.1
VVMO6_01531	318.26	299.84	288.34	286.26	-1.06	0.12	-1.1	0.24	-1.11	0.06	-1.04	0.57	ATP-dependent protease La Type II	COG1067	O	LonB	Predicted ATP-dependent protease	YP_004188756.1
VVMO6_01532	971.91	861.44	876.01	724.97	-1.13	0.6	-1.11	0.67	-1.34	0.3	1.02	0.88	3-hydroxydecanoyl-ACP dehydratase	COG0764	I	FabA	3-hydroxymyristoyl/3-hydroxydecanoyl-(acyl carrier protein) dehydratases	YP_004188757.1
VVMO6_01533	1991.16	3788.59	3760.14	4180.09	1.9	0.04	1.89	0.00405	2.1	0.18	-1.01	0.95	ribosome modulation factor	COG3130	J	Rmf	Ribosome modulation factor	YP_004188758.1
VVMO6_01534	252.37	218.1	208.93	205.91	-1.16	0.36	-1.21	0.3	-1.23	0.25	-1.04	0.72	hypothetical protein					YP_004188759.1
VVMO6_01535	160.46	128.31	138.11	122.82	-1.25	0.32	-1.16	0.53	-1.31	0.0019	1.08	0.82	ABC transporter ATP-binding protein	COG0488	R	Uup	ATPase components of ABC transporters with duplicated ATPase domains	YP_004188760.1
VVMO6_01536	157.2	136.26	140.15	132.99	-1.15	0.5	-1.12	0.68	-1.18	0.27	1.03	0.93	thiol-disulfide isomerase and thioredoxin					YP_004188761.1
VVMO6_01537	163.72	167.79	187.61	176.23	1.02	0.85	1.15	0.44	1.08	0.78	1.12	0.6	2-phospho-D-glycerate hydrolyase	COG0116	L	COG0116	Predicted N6-adenine-specific DNA methylase	YP_004188762.1
VVMO6_01538	160.26	97.3	120.86	100.98	-1.65	0.41	-1.33	0.6	-1.59	0.44	1.24	0.4	hypothetical protein					YP_004188763.1
VVMO6_01539	1152.6	1020.28	1039.04	983.07	-1.13	0.32	-1.11	0.55	-1.17	0.31	1.02	0.93	dihydroorotate dehydrogenase	COG0167	F	PyrD	Dihydroorotate dehydrogenase	YP_004188764.1
VVMO6_01540	3.45	1.72	1.56	2.77	-2	0.1	-2.22	0.25	-1.25	0.37	-1.11	0.89	hypothetical protein					YP_004188765.1
VVMO6_01541	131.65	121.77	143.22	119.94	-1.08	0.46	1.09	0.48	-1.1	0.26	1.18	0.3	NAD-specific glutamate dehydrogenase large form	COG2902	E	COG2902	NAD-specific glutamate dehydrogenase	YP_004188766.1
VVMO6_01542	72.03	51.85	49.45	51.2	-1.39	0.13	-1.46	0.04	-1.41	0.26	-1.05	0.75	hypothetical protein					YP_004188767.1
VVMO6_01543	398.15	282.97	306.44	274.59	-1.41	0.03	-1.3	0.15	-1.45	0.19	1.08	0.62	membrane alanine aminopeptidase N	COG0308	E	PepN	Aminopeptidase N	YP_004188768.1
VVMO6_01544	224.43	168.76	117.66	124.32	-1.33	0.49	-1.91	0.1	-1.81	0.12	-1.43	0.46	hypothetical protein	COG4465	K	CodY	Pleiotropic transcriptional repressor	YP_004188769.1
VVMO6_01545	123.18	79.82	59.19	60.53	-1.54	0.29	-2.08	0.08	-2.03	0.07	-1.35	0.5	hypothetical protein					YP_004188770.1
VVMO6_01546	17.26	9.16	9.84	9.39	-1.88	0.18	-1.75	0.19	-1.84	0.14	1.07	0.84	hypothetical protein					YP_004188771.1
VVMO6_01547	18.15	18.16	13.1	15.75	1	1	-1.39	0.5	-1.15	0.74	-1.39	0.17	hypothetical protein					YP_004188772.1
VVMO6_01548	14.72	14.11	10.24	11.28	-1.04	0.9	-1.44	0.34	-1.31	0.46	-1.38	0.26	hypothetical protein	COG0641	R	AslB	Arylsulfatase regulator (Fe-S oxidoreductase)	YP_004188773.1
VVMO6_01549	23.57	27.2	28.28	25.2	1.15	0.34	1.2	0.23	1.07	0.76	1.04	0.74	hypothetical protein					YP_004188774.1
VVMO6_01550	8.12	9.41	8.62	8.45	1.16	0.03	1.06	0.24	1.04	0.14	-1.09	0.14	hypothetical protein	COG3064	M	TolA	Membrane protein involved in colicin uptake	YP_004188775.1
VVMO6_01551	2.12	1.66	1.99	3.11	-1.28	0.06	-1.07	0.64	1.47	0.01	1.2	0.29	hypothetical protein					YP_004188776.1
VVMO6_01552	7.56	14.99	8.8	10.64	1.98	0.05	1.16	0.52	1.41	0.45	-1.7	0.06	hypothetical protein					YP_004188777.1
VVMO6_01553	8.36	10.59	7.12	7.99	1.27	0.32	-1.18	0.25	-1.05	0.85	-1.49	0.16	phage tail tape measure protein lambda family	COG4942	D	COG4942	Membrane-bound metallopeptidase	YP_004188778.1
VVMO6_t00094	8.6	4.13	4.06	4.1	-2.08	0.01	-2.12	0.05	-2.1	0.11	-1.02	0.96	tRNA-Met
VVMO6_01555	0.03	0	0.24	0	#NAME?	0.42	7.86	0.27	#NAME?	0.42	∞	0.22	hypothetical protein					YP_004188780.1
VVMO6_01556	0.88	0.68	0.63	0.7	-1.3	0.66	-1.41	0.61	-1.26	0.45	-1.08	0.94	hypothetical protein					YP_004188781.1
VVMO6_01557	0.33	0.09	0.19	0	-3.79	0.52	-1.69	0.74	#NAME?	0.39	2.24	0.66	hypothetical protein					YP_004188782.1
VVMO6_01461	47.05	15.1	21.5	16.85	-3.12	0.02	-2.19	0.03	-2.79	0.02	1.42	0.17	hypothetical protein					YP_004188686.1
VVMO6_01559	1.89	1.07	1.58	1.68	-1.75	0.49	-1.2	0.78	-1.12	0.85	1.47	0.11	hypothetical protein					YP_004188784.1
VVMO6_01560	6.48	6.73	7.17	7.05	1.04	0.47	1.11	0.12	1.09	0.18	1.07	0.36	hypothetical protein					YP_004188785.1
VVMO6_01561	4.6	5.5	4.3	6.12	1.2	0.25	-1.07	0.63	1.33	0.29	-1.28	0.02	phage major capsid protein	COG4653	R	COG4653	Predicted phage phi-C31 gp36 major capsid-like protein	YP_004188786.1
VVMO6_01562	1.82	2.59	2.36	2.55	1.42	0.4	1.3	0.16	1.4	0.08	-1.1	0.78	phage prohead protease HK97 family protein	COG3740	R	COG3740	Phage head maturation protease	YP_004188787.1
VVMO6_01563	3.41	4.58	5.12	4.31	1.34	0.2	1.5	0.04	1.26	0.34	1.12	0.52	phage portal protein	COG4695	S	COG4695	Phage-related protein	YP_004188788.1
VVMO6_01564	6.67	10.21	8.26	9.35	1.53	0.05	1.24	0.34	1.4	0.05	-1.24	0.26	phage terminase large subunit	COG4626	R	COG4626	Phage terminase-like protein, large subunit	YP_004188789.1
VVMO6_01565	1.48	2.6	2.36	3.29	1.76	0.41	1.6	0.43	2.23	0.1	-1.1	0.86	hypothetical protein					YP_004188790.1
VVMO6_01566	1.79	1.24	1.22	1.98	-1.45	0.49	-1.46	0.59	1.1	0.87	-1.01	0.99	hypothetical protein					YP_004188791.1
VVMO6_01567	1.79	1.24	0.96	1.34	-1.45	0.06	-1.86	0.12	-1.34	0.47	-1.28	0.44	hypothetical protein	COG3747	L	COG3747	Phage terminase, small subunit	YP_004188792.1
VVMO6_01568	1.92	1.97	2.07	1.54	1.02	0.91	1.08	0.74	-1.24	0.63	1.05	0.77	hypothetical protein					YP_004188793.1
VVMO6_01569	1.77	3.47	3.26	1.79	1.96	0.16	1.84	0.06	1.01	0.95	-1.06	0.83	hypothetical protein					YP_004188794.1
VVMO6_01570	0.81	0.83	1.05	1.18	1.03	0.85	1.3	0.77	1.45	0.2	1.26	0.79	hypothetical protein					YP_004188795.1
VVMO6_01571	0.16	0.28	0.14	0.18	1.78	0.71	-1.12	0.92	1.15	0.91	-2	0.7	hypothetical protein					YP_004188796.1
VVMO6_01572	26.7	24.12	28.8	27.2	-1.11	0.49	1.08	0.65	1.02	0.94	1.19	0.23	hypothetical protein					YP_004188797.1
VVMO6_01573	31.43	29.12	33.12	33.43	-1.08	0.58	1.05	0.49	1.06	0.8	1.14	0.3	hypothetical protein					YP_004188798.1
VVMO6_01574	22.38	19.87	23.99	22.52	-1.13	0.29	1.07	0.42	1.01	0.98	1.21	0.03	hypothetical protein					YP_004188799.1
VVMO6_01575	12.31	14.43	10.59	9.04	1.17	0.25	-1.16	0.2	-1.36	0.35	-1.36	0.07	hypothetical protein					YP_004188800.1
VVMO6_01576	12.59	9.65	9.16	8.87	-1.3	0.56	-1.37	0.45	-1.42	0.09	-1.05	0.94	hypothetical protein					YP_004188801.1
VVMO6_01577	12.54	14.48	14.97	12.18	1.15	0.12	1.19	0.5	-1.03	0.85	1.03	0.88	hypothetical protein	COG1428	F	COG1428	Deoxynucleoside kinases	YP_004188802.1
VVMO6_01578	2.97	2.12	3.64	2.79	-1.4	0.54	1.23	0.5	-1.07	0.85	1.72	0.27	hypothetical protein					YP_004188803.1
VVMO6_01579	3.75	4.08	3.51	2.68	1.09	0.58	-1.07	0.79	-1.4	0.4	-1.16	0.42	hypothetical protein					YP_004188804.1
VVMO6_01580	3.3	2.41	1.69	2.55	-1.37	0.2	-1.96	0.08	-1.3	0.31	-1.43	0.02	hypothetical protein					YP_004188805.1
VVMO6_01581	4.35	4.72	5.43	5.01	1.08	0.41	1.25	0.31	1.15	0.73	1.15	0.49	deoxyribonucleoside kinase	COG1428	F	COG1428	Deoxynucleoside kinases	YP_004188806.1
VVMO6_01582	4.41	2.48	3.44	3.56	-1.78	0.33	-1.28	0.57	-1.24	0.61	1.39	0.25	hypothetical protein					YP_004188807.1
VVMO6_01583	5.6	8.41	6.54	7.29	1.5	0.28	1.17	0.61	1.3	0.31	-1.29	0.4	hypothetical protein					YP_004188808.1
VVMO6_01584	4.57	4.09	4.42	4.88	-1.12	0.59	-1.03	0.86	1.07	0.78	1.08	0.34	hypothetical protein					YP_004188809.1
VVMO6_01585	1.8	1.84	1.75	2.05	1.02	0.94	-1.03	0.96	1.14	0.68	-1.05	0.92	phage exonuclease	COG0258	L	Exo	5'-3' exonuclease (including N-terminal domain of PolI)	YP_004188810.1
VVMO6_01586	1.42	1.89	1.13	1.49	1.34	0.3	-1.26	0.56	1.05	0.84	-1.68	0.15	hypothetical protein					YP_004188811.1
VVMO6_01587	3.49	4.43	3.05	4.99	1.27	0.62	-1.15	0.79	1.43	0.12	-1.45	0.58	hypothetical protein					YP_004188812.1
VVMO6_01588	6.38	7.52	7.73	8.52	1.18	0.2	1.21	0.44	1.33	0.15	1.03	0.89	hypothetical protein					YP_004188813.1
VVMO6_01589	2.4	3.9	3.08	1.27	1.62	0.38	1.28	0.67	-1.9	0.6	-1.26	0.11	hypothetical protein					YP_004188814.1
VVMO6_01590	2.46	2.2	2.41	2.96	-1.11	0.58	-1.02	0.9	1.2	0.26	1.09	0.49	hypothetical protein	COG0330	O	HflC	Membrane protease subunits, stomatin/prohibitin homologs	YP_004188815.1
VVMO6_01591	1.74	1.82	2.01	2.14	1.05	0.7	1.16	0.07	1.23	0.04	1.11	0.41	DNA primase/helicase	COG0749	L	PolA	DNA polymerase I - 3'-5' exonuclease and polymerase domains	YP_004188816.1
VVMO6_01592	3.59	3.66	3.49	3.42	1.02	0.91	-1.03	0.9	-1.05	0.84	-1.05	0.72	DNA primase/helicase	COG0358	L	DnaG	DNA primase (bacterial type)	YP_004188817.1
VVMO6_01593	1.75	4.88	3.79	3.31	2.79	0.32	2.17	0.28	1.89	0.51	-1.29	0.71	hypothetical protein					YP_004188818.1
VVMO6_01594	5.28	5.46	5.4	4.88	1.03	0.79	1.02	0.83	-1.08	0.6	-1.01	0.89	hypothetical protein					YP_004188819.1
VVMO6_01595	7.92	9.3	7.16	7.4	1.17	0.5	-1.11	0.84	-1.07	0.89	-1.3	0.57	hypothetical protein	COG3415	L	COG3415	Transposase and inactivated derivatives	YP_004188820.1
VVMO6_01596	4.18	3.39	3.16	3.56	-1.23	0.16	-1.32	0.19	-1.18	0.21	-1.07	0.64	hypothetical protein					YP_004188821.1
VVMO6_01597	6.7	6.27	7.68	7.83	-1.07	0.77	1.15	0.48	1.17	0.43	1.22	0.14	DNA-directed RNA polymerase	COG5108	K	RPO41	Mitochondrial DNA-directed RNA polymerase	YP_004188822.1
VVMO6_01598	23.06	25.97	23.53	26.04	1.13	0.26	1.02	0.71	1.13	0.11	-1.1	0.29	hypothetical protein					YP_004188823.1
VVMO6_01599	35.65	35.35	35.73	34.1	-1.01	0.95	1	0.99	-1.05	0.62	1.01	0.97	hypothetical protein					YP_004188824.1
VVMO6_01600	27.31	32.28	32.95	30.81	1.18	0.54	1.21	0.33	1.13	0.03	1.02	0.94	recombinase	COG1196	D	Smc	Chromosome segregation ATPases	YP_004188825.1
VVMO6_01601	71.14	103.98	123.03	125.43	1.46	0.07	1.73	0.11	1.76	0.21	1.18	0.47	membrane alanine aminopeptidase N	COG0308	E	PepN	Aminopeptidase N	YP_004188826.1
VVMO6_01602	79.73	76.52	87.13	85.98	-1.04	0.55	1.09	0.68	1.08	0.67	1.14	0.56	WD40 repeat-containing protein					YP_004188827.1
VVMO6_01603	665.53	620.99	653.24	582.71	-1.07	0.05	-1.02	0.9	-1.14	0.36	1.05	0.74	tail-specific protease	COG0793	M	Prc	Periplasmic protease	YP_004188828.1
VVMO6_01604	748.86	763.01	764.5	766.61	1.02	0.83	1.02	0.85	1.02	0.75	1	0.99	proQ: influences osmotic activation of compatible solute ProP	COG3109	T	ProQ	Activator of osmoprotectant transporter ProP	YP_004188829.1
VVMO6_01605	237.59	259.72	267.62	265.93	1.09	0.58	1.13	0.53	1.12	0.17	1.03	0.89	GAF domain-containing protein	COG1956	T	COG1956	GAF domain-containing protein	YP_004188830.1
VVMO6_01606	96.26	100.09	116.15	109.36	1.04	0.77	1.21	0.22	1.14	0.53	1.16	0.06	multidrug ABC transporter ATPase/permease	COG1132	V	MdlB	ABC-type multidrug transport system, ATPase and permease components	YP_004188831.1
VVMO6_01607	45.65	44.69	40.52	42.49	-1.02	0.89	-1.13	0.43	-1.07	0.7	-1.1	0.32	paraquat-inducible protein A	COG2995	S	PqiA	Uncharacterized paraquat-inducible protein A	YP_004188832.1
VVMO6_01608	50.72	43.48	45.77	45.15	-1.17	0.00673	-1.11	0.05	-1.12	0.53	1.05	0.18	paraquat-inducible protein B	COG3008	R	PqiB	Paraquat-inducible protein B	YP_004188833.1
VVMO6_01609	154.16	167.58	161.9	179.41	1.09	0.64	1.05	0.83	1.16	0.5	-1.04	0.85	ribosomal RNA small subunit methyltransferase F	COG0144	J	Sun	tRNA and rRNA cytosine-C5-methylases	YP_004188834.1
VVMO6_01610	224.65	218.35	201.8	207.69	-1.03	0.82	-1.11	0.1	-1.08	0.00951	-1.08	0.58	hypothetical protein	COG2996	S	COG2996	Uncharacterized protein conserved in bacteria	YP_004188835.1
VVMO6_01611	133.69	147.47	150.63	162.83	1.1	0.03	1.13	0.02	1.22	0.00461	1.02	0.17	hypothetical protein					YP_004188836.1
VVMO6_01612	69.9	75.57	70.34	90.57	1.08	0.71	1.01	0.98	1.3	0.2	-1.07	0.75	hypothetical protein	COG2050	Q	PaaI	Uncharacterized protein, possibly involved in aromatic compounds catabolism	YP_004188837.1
VVMO6_01613	360.95	489.04	481.7	493.17	1.35	0.02	1.33	0.02	1.37	0.43	-1.02	0.79	2-keto-3-deoxy-D-arabino-heptulosonate-7-phosphate synthase I alpha	COG0722	E	AroG	3-deoxy-D-arabino-heptulosonate 7-phosphate (DAHP) synthase	YP_004188838.1
VVMO6_01614	514.08	628.9	673.78	620.2	1.22	0.05	1.31	0.1	1.21	0.01	1.07	0.53	hypothetical protein	COG1666	S	COG1666	Uncharacterized protein conserved in bacteria	YP_004188839.1
VVMO6_01615	21.65	19.14	18.81	18.53	-1.13	0.17	-1.15	0.13	-1.17	0.31	-1.02	0.68	diguanylate cyclase	COG3706	T	PleD	Response regulator containing a CheY-like receiver domain and a GGDEF domain	YP_004188840.1
VVMO6_01616	27.35	27.75	30.58	27.69	1.01	0.81	1.12	0.42	1.01	0.87	1.1	0.49	ATP-dependent DNA ligase	COG1793	L	CDC9	ATP-dependent DNA ligase	YP_004188841.1
VVMO6_01617	3.31	2.98	3.24	2.36	-1.11	0.73	-1.02	0.9	-1.4	0.22	1.09	0.76	anti anti-sigma regulatory factor SypA	COG1366	T	SpoIIAA	Anti-anti-sigma regulatory factor (antagonist of anti-sigma factor)	YP_004188842.1
VVMO6_01618	1.96	1.78	2.21	1.83	-1.1	0.72	1.13	0.77	-1.07	0.73	1.24	0.62	outer membrane protein SypB	COG2885	M	OmpA	Outer membrane protein and related peptidoglycan-associated (lipo)proteins	YP_004188843.1
VVMO6_01619	13.42	14.15	12.88	13.58	1.05	0.42	-1.04	0.58	1.01	0.95	-1.1	0.07	periplasmic protein SypC involved in polysaccharide export	COG1596	M	Wza	Periplasmic protein involved in polysaccharide export	YP_004188844.1
VVMO6_01620	6.72	5.67	5.55	5.02	-1.18	0.34	-1.21	0.17	-1.34	0.1	-1.02	0.9	protein SypD	COG0489	D	Mrp	ATPases involved in chromosome partitioning	YP_004188845.1
VVMO6_01621	12.79	11.66	15.54	13.4	-1.1	0.55	1.22	0.24	1.05	0.78	1.33	0.02	phosphonate ABC transporter phosphate-binding periplasmic protein	COG3221	P	PhnD	ABC-type phosphate/phosphonate transport system, periplasmic component	YP_004188846.1
VVMO6_01622	8.62	9.88	11.79	9.93	1.15	0.19	1.37	0.12	1.15	0.36	1.19	0.25	signal transduction histidine kinase SypF	COG0642	T	BaeS	Signal transduction histidine kinase	YP_004188847.1
VVMO6_01623	34.08	43.56	49.7	46.36	1.28	0.12	1.46	0.11	1.36	0.45	1.14	0.36	sigma-54 dependent transcriptional regulator SypG	COG2204	T	AtoC	Response regulator containing CheY-like receiver, AAA-type ATPase, and DNA-binding domains	YP_004188848.1
VVMO6_01624	38.96	44.36	52.39	45.4	1.14	0.35	1.34	0.23	1.17	0.61	1.18	0.34	glycosyltransferase	COG0438	M	RfaG	Glycosyltransferase	YP_004188849.1
VVMO6_01625	25.09	36.83	25.51	28.47	1.47	0.13	1.02	0.95	1.13	0.74	-1.44	0.26	glycosyltransferase	COG0438	M	RfaG	Glycosyltransferase	YP_004188850.1
VVMO6_01626	40.15	44.86	25.47	25.14	1.12	0.58	-1.58	0.25	-1.6	0.23	-1.76	0.2	glycosyltransferase	COG0438	M	RfaG	Glycosyltransferase	YP_004188851.1
VVMO6_01627	30.57	25.85	17.38	14.91	-1.18	0.45	-1.76	0.26	-2.05	0.19	-1.49	0.33	oligosaccharide translocase SypK	COG2244	R	RfbX	Membrane protein involved in the export of O-antigen and teichoic acid	YP_004188852.1
VVMO6_01628	15.32	9.94	8.46	6.88	-1.54	0.19	-1.81	0.28	-2.23	0.16	-1.17	0.78	membrane protein	COG3307	M	RfaL	Lipid A core - O-antigen ligase and related enzymes	YP_004188853.1
VVMO6_01629	8.62	5.45	5.36	5.03	-1.58	0.25	-1.61	0.12	-1.71	0.13	-1.02	0.96	acetyltransferase SypM	COG0110	R	WbbJ	Acetyltransferase (isoleucine patch superfamily)	YP_004188854.1
VVMO6_01630	6.39	5.13	5.52	5.53	-1.25	0.49	-1.16	0.63	-1.16	0.64	1.08	0.52	glycosyltransferase	COG0438	M	RfaG	Glycosyltransferase	YP_004188855.1
VVMO6_01631	5.95	5.59	6.29	4.88	-1.06	0.49	1.06	0.43	-1.22	0.06	1.12	0.26	polysaccharide biosynthesis chain length regulator SypO	COG3206	M	GumC	Uncharacterized protein involved in exopolysaccharide biosynthesis	YP_004188856.1
VVMO6_01632	5.47	5.6	5.75	5.12	1.02	0.87	1.05	0.87	-1.07	0.77	1.03	0.94	glycosyltransferase	COG0438	M	RfaG	Glycosyltransferase	YP_004188857.1
VVMO6_01633	9.18	8.04	7.8	6.79	-1.14	0.4	-1.18	0.41	-1.35	0.03	-1.03	0.9	glycosyltransferase	COG1215	M	COG1215	Glycosyltransferases, probably involved in cell wall biogenesis	YP_004188858.1
VVMO6_01634	40.75	38.4	30.92	32.17	-1.06	0.8	-1.32	0.11	-1.27	0.17	-1.24	0.44	sugar transferase	COG2148	M	WcaJ	Sugar transferases involved in lipopolysaccharide synthesis	YP_004188859.1
VVMO6_01635	98.65	101.82	77.92	85.46	1.03	0.87	-1.27	0.1	-1.15	0.18	-1.31	0.27	hypothetical protein	COG0645	R	COG0645	Predicted kinase	YP_004188860.1
VVMO6_01636	5.22	12.14	6.97	12.18	2.33	0.07	1.33	0.52	2.33	0.04	-1.74	0.19	hypothetical protein	COG3313	R	COG3313	Predicted Fe-S protein	YP_004188861.1
VVMO6_01637	29.98	38.98	39.58	43.23	1.3	0.36	1.32	0.3	1.44	0.11	1.02	0.95	hypothetical protein					YP_004188862.1
VVMO6_01638	155.2	115.64	111.91	115.16	-1.34	0.24	-1.39	0.25	-1.35	0.27	-1.03	0.83	glyoxalase family protein	COG3324	R	COG3324	Predicted enzyme related to lactoylglutathione lyase	YP_004188863.1
VVMO6_01639	131.12	290.19	428.57	801.05	2.21	0.22	3.27	0.1	6.11	0.0071	1.48	0.34	lipoprotein					YP_004188864.1
VVMO6_01640	809.25	779.09	858.13	972.73	-1.04	0.92	1.06	0.88	1.2	0.58	1.1	0.61	hypothetical protein					YP_004188865.1
VVMO6_01641	52.36	49.64	47.29	42.52	-1.05	0.83	-1.11	0.35	-1.23	0.25	-1.05	0.85	hypothetical protein					YP_004188866.1
VVMO6_01642	58.75	34.36	40.19	36.82	-1.71	0.04	-1.46	0.04	-1.6	0.03	1.17	0.22	hypothetical protein					YP_004188867.1
VVMO6_01643	856.46	537.18	493.61	513.36	-1.59	0.02	-1.74	0.000918	-1.67	0.19	-1.09	0.43	6-phosphogluconate dehydrogenase	COG0362	G	Gnd	6-phosphogluconate dehydrogenase	YP_004188868.1
VVMO6_01644	644.59	561.25	492.98	509.74	-1.15	0.49	-1.31	0.19	-1.26	0.28	-1.14	0.39	6-phosphogluconolactonase	COG0363	G	NagB	6-phosphogluconolactonase/Glucosamine-6-phosphate isomerase/deaminase	YP_004188869.1
VVMO6_01645	660.08	641.61	624.11	652.75	-1.03	0.85	-1.06	0.69	-1.01	0.95	-1.03	0.82	glucose-6-phosphate 1-dehydrogenase	COG0364	G	Zwf	Glucose-6-phosphate 1-dehydrogenase	YP_004188870.1
VVMO6_01646	20.62	30.54	23.56	33.26	1.48	0.53	1.14	0.7	1.61	0.2	-1.3	0.68	transcriptional regulatory protein CitB DpiA	COG4565	KT	CitB	Response regulator of citrate/malate metabolism	YP_004188871.1
VVMO6_01647	29.37	35.21	29.86	30.44	1.2	0.63	1.02	0.93	1.04	0.88	-1.18	0.69	sensor kinase CitA DpiB	COG3290	T	CitA	Signal transduction histidine kinase regulating citrate/malate metabolism	YP_004188872.1
VVMO6_01648	52.39	48.08	57.45	63.19	-1.09	0.45	1.1	0.53	1.21	0.53	1.19	0.23	outer membrane protein	COG1538	MU	TolC	Outer membrane protein	YP_004188873.1
VVMO6_01649	51.98	49.69	57.37	53.49	-1.05	0.42	1.1	0.06	1.03	0.7	1.15	0.07	membrane fusion protein (MFP) component of efflux pump, membrane anchor protein YbhG	COG1566	V	EmrA	Multidrug resistance efflux pump	YP_004188874.1
VVMO6_01650	46.79	36.15	39.19	36.28	-1.29	0.05	-1.19	0.09	-1.29	0.27	1.08	0.32	multidrug ABC transporter permease	COG0842	V	COG0842	ABC-type multidrug transport system, permease component	YP_004188875.1
VVMO6_01651	50.8	33.53	34.65	35	-1.51	0.00288	-1.47	0.03	-1.45	0.13	1.03	0.71	multidrug ABC transporter permease	COG0842	V	COG0842	ABC-type multidrug transport system, permease component	YP_004188876.1
VVMO6_01652	55.95	78.29	64.38	82.05	1.4	0.17	1.15	0.52	1.47	0.22	-1.22	0.21	DNA-binding HTH domain-containing protein	COG2771	K	CsgD	DNA-binding HTH domain-containing proteins	YP_004188877.1
VVMO6_01653	295.38	261.47	271.98	276.46	-1.13	0.42	-1.09	0.58	-1.07	0.62	1.04	0.6	chromosome segregation ATPase	COG1283	P	NptA	Na+/phosphate symporter	YP_004188878.1
VVMO6_01654	164.08	145.55	149.5	180.07	-1.13	0.33	-1.1	0.33	1.1	0.38	1.03	0.74	hypothetical protein					YP_004188879.1
VVMO6_01655	266.31	319.29	342.11	371.76	1.2	0.36	1.28	0.17	1.4	0.27	1.07	0.67	sodium/glycine symporter GlyP	COG1115	E	AlsT	Na+/alanine symporter	YP_004188880.1
VVMO6_01656	332.67	402.55	393.22	422.61	1.21	0.18	1.18	0.28	1.27	0.22	-1.02	0.75	threonine efflux protein					YP_004188881.1
VVMO6_01657	233.52	282.57	287.42	309.69	1.21	0.27	1.23	0.24	1.33	0.14	1.02	0.77	threonine efflux protein	COG1280	E	RhtB	Putative threonine efflux protein	YP_004188882.1
VVMO6_01658	92.94	83.07	92.48	89.25	-1.12	0.26	-1.01	0.95	-1.04	0.66	1.11	0.08	thermostable carboxypeptidase 1	COG2317	E	COG2317	Zn-dependent carboxypeptidase	YP_004188883.1
VVMO6_01659	10.3	7.73	7.93	11.05	-1.33	0.25	-1.3	0.18	1.07	0.84	1.03	0.91	1-acyl-sn-glycerol-3-phosphate acyltransferase	COG0204	I	PlsC	1-acyl-sn-glycerol-3-phosphate acyltransferase	YP_004188884.1
VVMO6_01660	16.16	17.08	17.55	17.17	1.06	0.65	1.09	0.27	1.06	0.69	1.03	0.83	ferredoxin-type protein NapG (periplasmic nitrate reductase)	COG0348	C	NapH	Polyferredoxin	YP_004188885.1
VVMO6_01661	22.02	30.92	26.35	27.93	1.4	0.38	1.2	0.39	1.27	0.35	-1.17	0.64	ferredoxin-type protein NapG (periplasmic nitrate reductase)	COG0437	C	HybA	Fe-S-cluster-containing hydrogenase components 1	YP_004188886.1
VVMO6_01905	608.77	294.93	299.5	277.4	-2.06	0.02	-2.03	0.06	-2.19	0.13	1.02	0.95	iron-regulated protein A	COG3489	R	COG3489	Predicted periplasmic lipoprotein	YP_004189130.1
VVMO6_01663	296.14	468.4	588.76	519.21	1.58	0.14	1.99	0.18	1.75	0.02	1.26	0.52	glutamate aspartate periplasmic binding protein GltI	COG0834	ET	HisJ	ABC-type amino acid transport/signal transduction systems, periplasmic component/domain	YP_004188888.1
VVMO6_01664	81.2	112.56	148.73	121.07	1.39	0.37	1.83	0.38	1.49	0.27	1.32	0.64	amino acid ABC transporter permease	COG4597	E	BatB	ABC-type amino acid transport system, permease component	YP_004188889.1
VVMO6_01665	87.13	108.39	147.16	108.77	1.24	0.38	1.69	0.4	1.25	0.48	1.36	0.58	amino acid ABC transporter permease	COG0765	E	HisM	ABC-type amino acid transport system, permease component	YP_004188890.1
VVMO6_01666	138.76	161.38	228.57	172.29	1.16	0.49	1.65	0.32	1.24	0.18	1.42	0.45	polar amino acid ABC transporter ATPase	COG1126	E	GlnQ	ABC-type polar amino acid transport system, ATPase component	YP_004188891.1
VVMO6_01667	220.71	245.16	295.31	272.67	1.11	0.58	1.34	0.2	1.24	0.44	1.2	0.4	TEGT family carrier/transport protein	COG0670	R	COG0670	Integral membrane protein, interacts with FtsH	YP_004188892.1
VVMO6_01668	43.51	37.62	47.51	45.93	-1.16	0.48	1.09	0.63	1.06	0.77	1.26	0.1	hypothetical protein					YP_004188893.1
VVMO6_01669	83.64	89.81	94.12	101.93	1.07	0.68	1.13	0.16	1.22	0.38	1.05	0.77	tRNA 2-thiouridine synthesizing protein E	COG2920	P	DsrC	Dissimilatory sulfite reductase (desulfoviridin), gamma subunit	YP_004188894.1
VVMO6_01670	31.69	31.56	34.41	33.41	-1	0.97	1.09	0.5	1.05	0.35	1.09	0.57	acylphosphate phosphohydrolase	COG1254	C	AcyP	Acylphosphatases	YP_004188895.1
VVMO6_01671	90.25	144.74	145.8	147.49	1.6	0.06	1.62	0.00963	1.63	0.01	1.01	0.95	methyl-accepting chemotaxis protein	COG0840	NT	Tar	Methyl-accepting chemotaxis protein	YP_004188896.1
VVMO6_01672	59.81	66.89	81.85	83.78	1.12	0.66	1.37	0.45	1.4	0.55	1.22	0.58	50S m5C1962 methyltransferase RlmI	COG1092	R	COG1092	Predicted SAM-dependent methyltransferases	YP_004188897.1
VVMO6_01673	512.06	498.1	548.95	527.25	-1.03	0.69	1.07	0.55	1.03	0.66	1.1	0.36	RTX toxin	COG2931	Q	COG2931	RTX toxins and related Ca2+-binding proteins	YP_004188898.1
VVMO6_01674	613.65	469.02	543.64	594.5	-1.31	0.05	-1.13	0.16	-1.03	0.79	1.16	0.23	agglutination protein	COG1538	MU	TolC	Outer membrane protein	YP_004188899.1
VVMO6_01675	499.14	422.15	523.62	579.69	-1.18	0.11	1.05	0.15	1.16	0.07	1.24	0.06	outer membrane protein-like peptidoglycan-associated (lipo)protein	COG2885	M	OmpA	Outer membrane protein and related peptidoglycan-associated (lipo)proteins	YP_004188900.1
VVMO6_01676	1878.74	1660.07	1533.78	1697.19	-1.13	0.15	-1.22	0.14	-1.11	0.08	-1.08	0.49	hypothetical protein					YP_004188901.1
VVMO6_01677	83.66	69.25	55.82	52.86	-1.21	0.52	-1.5	0.23	-1.58	0.2	-1.24	0.35	diguanylate cyclase	COG2199	T	COG2199	FOG: GGDEF domain	YP_004188902.1
VVMO6_01678	245.1	275.07	248.03	232.9	1.12	0.47	1.01	0.94	-1.05	0.76	-1.11	0.1	queuosine Biosynthesis QueC ATPase	COG0603	R	COG0603	Predicted PP-loop superfamily ATPase	YP_004188903.1
VVMO6_01679	231.8	288.42	266.77	285.51	1.24	0.28	1.15	0.46	1.23	0.6	-1.08	0.06	queuosine Biosynthesis QueE Radical SAM	COG0602	O	NrdG	Organic radical activating enzymes	YP_004188904.1
VVMO6_01680	178.54	245.56	225.05	254.46	1.38	0.03	1.26	0.03	1.43	0.26	-1.09	0.22	HAD superfamily hydrolase	COG0561	R	Cof	Predicted hydrolases of the HAD superfamily	YP_004188905.1
VVMO6_01681	55.35	60.06	47.33	45.87	1.09	0.79	-1.17	0.57	-1.21	0.53	-1.27	0.37	methyl-accepting chemotaxis protein I	COG0840	NT	Tar	Methyl-accepting chemotaxis protein	YP_004188906.1
VVMO6_01682	10.31	15.9	7.98	14.29	1.54	0.29	-1.29	0.57	1.39	0.58	-1.99	0.18	hypothetical protein					YP_004188908.1
VVMO6_01683	87.54	92.07	93.7	82.7	1.05	0.85	1.07	0.84	-1.06	0.76	1.02	0.97	membrane-associated phospholipid phosphatase	COG0494	LR	MutT	NTP pyrophosphohydrolases including oxidative damage repair enzymes	YP_004188907.1
VVMO6_01684	76.61	47.25	46.1	41.95	-1.62	0.04	-1.66	0.04	-1.83	0.05	-1.03	0.83	trypsin	COG5640	O	COG5640	Secreted trypsin-like serine protease	YP_004188909.1
VVMO6_01685	161.44	137.68	142.01	131.91	-1.17	0.12	-1.14	0.48	-1.22	0.22	1.03	0.85	histone acetyltransferase HPA2	COG0456	R	RimI	Acetyltransferases	YP_004188910.1
VVMO6_01686	67.44	49.14	54.06	50.5	-1.37	0.36	-1.25	0.49	-1.34	0.51	1.1	0.83	propionate--CoA ligase	COG0365	I	Acs	Acyl-coenzyme A synthetases/AMP-(fatty) acid ligases	YP_004188911.1
VVMO6_01687	57.88	60.46	56.4	52.78	1.04	0.89	-1.03	0.88	-1.1	0.85	-1.07	0.82	PrpF protein involved in 2-methylcitrate cycle	COG2828	S	COG2828	Uncharacterized protein conserved in bacteria	YP_004188912.1
VVMO6_01688	68.97	73.1	88.56	67.69	1.06	0.7	1.28	0.55	-1.02	0.96	1.21	0.64	2-methylcitrate dehydratase	COG1048	C	AcnA	Aconitase A	YP_004188913.1
VVMO6_01689	124.85	161.34	191.45	145.09	1.29	0.16	1.53	0.56	1.16	0.4	1.19	0.79	2-methylcitrate synthase	COG0372	C	GltA	Citrate synthase	YP_004188914.1
VVMO6_01690	85.64	102.13	128.3	109	1.19	0.64	1.5	0.63	1.27	0.5	1.26	0.78	methylisocitrate lyase	COG2513	G	PrpB	PEP phosphonomutase and related enzymes	YP_004188915.1
VVMO6_01691	93.28	75.91	94.74	101.83	-1.23	0.58	1.02	0.98	1.09	0.45	1.25	0.74	propionate catabolism operon transcriptional regulator of GntR family	COG1802	K	GntR	Transcriptional regulators	YP_004188916.1
VVMO6_01692	30.86	36.18	38.14	31.35	1.17	0.34	1.24	0.37	1.02	0.47	1.05	0.82	amino acid transport signal transduction system ABC transporter periplasmic protein	COG2206	T	COG2206	HD-GYP domain	YP_004188917.1
VVMO6_01693	331.52	397.3	854.32	380.94	1.2	0.8	2.58	0.56	1.15	0.76	2.15	0.61	tricarboxylate transport protein TctC	COG3181	S	COG3181	Uncharacterized protein conserved in bacteria	YP_004188919.1
VVMO6_01694	126.25	185	260.87	196.99	1.47	0.6	2.07	0.57	1.56	0.27	1.41	0.76	hypothetical protein					YP_004188918.1
VVMO6_01695	104.72	150.25	274.76	150.56	1.43	0.7	2.62	0.56	1.44	0.64	1.83	0.68	tricarboxylate transport protein TctB					YP_004188920.1
VVMO6_01696	161.14	229.08	444.73	208.55	1.42	0.71	2.76	0.55	1.29	0.71	1.94	0.66	tricarboxylate transport membrane protein TctA	COG3333	S	COG3333	Uncharacterized protein conserved in bacteria	YP_004188921.1
VVMO6_01697	9.83	10.04	14.76	10.58	1.02	0.95	1.5	0.6	1.08	0.83	1.47	0.64	hypothetical protein					YP_004188922.1
VVMO6_01698	3.24	3.44	3.61	3.01	1.06	0.81	1.11	0.65	-1.08	0.79	1.05	0.5	p pilus assembly protein porin PapC	COG3188	NU	FimD	P pilus assembly protein, porin PapC	YP_004188923.1
VVMO6_01699	2.16	2.36	4.09	3.26	1.09	0.59	1.89	0.09	1.51	0.07	1.73	0.09	p pilus assembly protein chaperone PapD	COG3121	NU	FimC	P pilus assembly protein, chaperone PapD	YP_004188924.1
VVMO6_01700	3.25	3.95	6.46	5.24	1.21	0.55	1.99	0.07	1.61	0.12	1.64	0.18	hypothetical protein					YP_004188925.1
VVMO6_01701	4.3	4.54	4.83	3.16	1.06	0.83	1.12	0.7	-1.36	0.07	1.06	0.86	response regulator	COG2197	TK	CitB	Response regulator containing a CheY-like receiver domain and an HTH DNA-binding domain	YP_004188926.1
VVMO6_01702	38.31	42.41	37.39	38.01	1.11	0.59	-1.02	0.91	-1.01	0.97	-1.13	0.57	secreted trypsin-like serine protease	COG5640	O	COG5640	Secreted trypsin-like serine protease	YP_004188927.1
VVMO6_01703	13.35	16.6	11.68	15.87	1.24	0.12	-1.14	0.1	1.19	0.05	-1.42	0.07	permease	COG0730	R	COG0730	Predicted permeases	YP_004188928.1
VVMO6_01704	73.34	93.94	92.56	90.47	1.28	0.15	1.26	0.15	1.23	0.21	-1.01	0.85	methyl-accepting chemotaxis protein I	COG0840	NT	Tar	Methyl-accepting chemotaxis protein	YP_004188929.1
VVMO6_01705	8.05	8.48	7.71	7.91	1.05	0.77	-1.04	0.41	-1.02	0.87	-1.1	0.62	response regulator	COG3437	KT	COG3437	Response regulator containing a CheY-like receiver domain and an HD-GYP domain	YP_004188930.1
VVMO6_01706	6.3	5.82	6.44	5.82	-1.08	0.29	1.02	0.84	-1.08	0.62	1.11	0.36	glycerol-3-phosphate ABC transporterperiplasmic glycerol-3-phosphate-binding protein	COG1653	G	UgpB	ABC-type sugar transport system, periplasmic component	YP_004188931.1
VVMO6_01707	3.82	3.26	3.17	3.02	-1.17	0.39	-1.2	0.19	-1.26	0.24	-1.03	0.84	sn-glycerol-3-phosphate ABC transporter permease	COG1175	G	UgpA	ABC-type sugar transport systems, permease components	YP_004188932.1
VVMO6_01708	5.51	5.65	4.4	4.21	1.03	0.83	-1.25	0.2	-1.31	0.16	-1.29	0.02	sn-glycerol-3-phosphate ABC transporter permease	COG0395	G	UgpE	ABC-type sugar transport system, permease component	YP_004188933.1
VVMO6_01709	4.9	4.88	5.57	6.52	-1	0.99	1.14	0.67	1.33	0.02	1.14	0.69	SN-glycerol-3-phosphate transport ATP-binding protein UgpC	COG3839	G	MalK	ABC-type sugar transport systems, ATPase components	YP_004188934.1
VVMO6_01710	2.73	3.57	3.55	2.01	1.31	0.17	1.3	0.35	-1.36	0.03	-1.01	0.98	glycerol-3-phosphate regulon repressor, DeoR family	COG1349	KG	GlpR	Transcriptional regulators of sugar metabolism	YP_004188935.1
VVMO6_01711	38.89	39.86	43.28	39.33	1.02	0.93	1.11	0.56	1.01	0.88	1.09	0.79	glycerophosphoryl diester phosphodiesterase	COG0584	C	UgpQ	Glycerophosphoryl diester phosphodiesterase	YP_004188936.1
VVMO6_01712	65.58	53.81	52.5	51.54	-1.22	0.03	-1.25	0.03	-1.27	0.03	-1.02	0.07	catalase/peroxidase	COG0376	P	KatG	Catalase (peroxidase I)	YP_004188937.1
VVMO6_00597	378.21	184.71	175.81	193.3	-2.05	0.02	-2.15	0.03	-1.96	0.16	-1.05	0.8	tRNA pseudouridine synthase B/tRNA Psi55	COG0130	J	TruB	Pseudouridine synthase	YP_004187822.1
VVMO6_01714	35971.7	35971.7	35971.7	35971.7	-1	NaN	-1	NaN	-1	NaN	-1	NaN	cold shock protein CspA	COG1278	K	CspC	Cold shock proteins	YP_004188939.1
VVMO6_01715	86.25	64.35	57.95	55.85	-1.34	0.3	-1.49	0.15	-1.54	0.14	-1.11	0.6	amino acid transporter	COG3706	T	PleD	Response regulator containing a CheY-like receiver domain and a GGDEF domain	YP_004188940.1
VVMO6_01716	56.38	67.34	61.66	61.59	1.19	0.19	1.09	0.64	1.09	0.55	-1.09	0.61	hypothetical protein					YP_004188941.1
VVMO6_01717	48.71	52.56	57.75	58.29	1.08	0.64	1.19	0.23	1.2	0.15	1.1	0.51	queD like protein	COG0551	L	TopA	Zn-finger domain associated with topoisomerase type I	YP_004188942.1
VVMO6_01718	28.22	21.74	19.49	26.67	-1.3	0.12	-1.45	0.28	-1.06	0.45	-1.12	0.76	hypothetical protein					YP_004188943.1
VVMO6_01719	62.08	48.63	54.32	50.7	-1.28	0.18	-1.14	0.72	-1.22	0.36	1.12	0.8	amino acid transport signal transduction system ABC transporter periplasmic protein	COG0834	ET	HisJ	ABC-type amino acid transport/signal transduction systems, periplasmic component/domain	YP_004188944.1
VVMO6_01720	168.06	88.5	146.2	92.87	-1.9	0.16	-1.15	0.84	-1.81	0.29	1.65	0.62	maleylacetoacetate isomerase/glutathione S-transferase zeta	COG0625	O	Gst	Glutathione S-transferase	YP_004188945.1
VVMO6_01721	234.78	128.14	199.21	129.01	-1.83	0.18	-1.18	0.8	-1.82	0.24	1.55	0.65	fumarylacetoacetase	COG0179	Q	MhpD	2-keto-4-pentenoate hydratase/2-oxohepta-3-ene-1,7-dioic acid hydratase (catechol pathway)	YP_004188946.1
VVMO6_01722	241.76	130.7	185.66	137.86	-1.85	0.16	-1.3	0.63	-1.75	0.21	1.42	0.67	homogentisate 1,2-dioxygenase	COG3508	Q	HmgA	Homogentisate 1,2-dioxygenase	YP_004188947.1
VVMO6_00596	383.89	188.25	184.93	202.74	-2.04	0.02	-2.08	0.02	-1.89	0.14	-1.02	0.61	ribosome-binding factor A	COG0858	J	RbfA	Ribosome-binding factor A	YP_004187821.1
VVMO6_01724	8.11	9.12	8.98	8.73	1.12	0.34	1.11	0.39	1.08	0.51	-1.02	0.66	peptidase, M20A family	COG2195	E	PepD	Di- and tripeptidases	YP_004188949.1
VVMO6_01725	20.34	28.87	27.84	30.87	1.42	0.12	1.37	0.3	1.52	0.1	-1.04	0.84	5'-nucleotidase	COG0737	F	UshA	5'-nucleotidase/2',3'-cyclic phosphodiesterase and related esterases	YP_004188950.1
VVMO6_01726	75.9	46.08	38.28	46.66	-1.65	0.34	-1.98	0.26	-1.63	0.35	-1.2	0.05	homoserine O-succinyltransferase	COG1897	E	MetA	Homoserine trans-succinylase	YP_004188951.1
VVMO6_01727	6.16	5.98	6.36	5.99	-1.03	0.81	1.03	0.64	-1.03	0.82	1.06	0.6	type IV pilus (Tfp) assembly protein PilF	COG3063	NU	PilF	Tfp pilus assembly protein PilF	YP_004188952.1
VVMO6_01728	65.87	116.2	101.76	95.42	1.76	0.35	1.54	0.15	1.45	0.05	-1.14	0.77	hypothetical protein					YP_004188953.1
VVMO6_01729	50.23	69.75	74.84	71.1	1.39	0.23	1.49	0.05	1.42	0.11	1.07	0.68	metal-dependent hydrolase	COG3129	R	COG3129	Predicted SAM-dependent methyltransferase	YP_004188954.1
VVMO6_01730	35.14	28.93	37.49	35.73	-1.21	0.06	1.07	0.81	1.02	0.97	1.3	0.43	metal-dependent hydrolase	COG1451	R	COG1451	Predicted metal-dependent hydrolase	YP_004188955.1
VVMO6_01731	46.82	67.86	75.98	87.17	1.45	0.24	1.62	0.27	1.86	0.38	1.12	0.75	glutaredoxin	COG0695	O	GrxC	Glutaredoxin and related proteins	YP_004188956.1
VVMO6_01732	16.17	27.49	27.89	32.83	1.7	0.32	1.72	0.39	2.03	0.33	1.01	0.98	LysR family transcriptional regulator	COG0583	K	LysR	Transcriptional regulator	YP_004188957.1
VVMO6_01733	300.48	1224.33	1567.61	1081.26	4.07	0.19	5.22	0.3	3.6	0.04	1.28	0.77	major facilitator superfamily permease	COG2814	G	AraJ	Arabinose efflux permease	YP_004188958.1
VVMO6_01734	287.32	937.88	849.42	719.39	3.26	0.27	2.96	0.31	2.5	0.00925	-1.1	0.9	hypothetical protein	COG3310	S	COG3310	Uncharacterized protein conserved in bacteria	YP_004188959.1
VVMO6_01735	223.19	359.4	353.1	305.46	1.61	0.36	1.58	0.34	1.37	0.01	-1.02	0.97	hypothetical protein					YP_004188960.1
VVMO6_01736	39.36	37.01	35.17	33.93	-1.06	0.77	-1.12	0.26	-1.16	0.33	-1.05	0.8	vitamin B12 ABC transporter ATPase BtuD	COG4138	H	BtuD	ABC-type cobalamin transport system, ATPase component	YP_004188961.1
VVMO6_01737	40.58	28.67	32.94	28.47	-1.42	0.07	-1.23	0.17	-1.43	0.06	1.15	0.2	vitamin B12 ABC transporter permease BtuC	COG4139	H	BtuC	ABC-type cobalamin transport system, permease component	YP_004188962.1
VVMO6_01738	156.08	170.25	148.82	154.33	1.09	0.7	-1.05	0.61	-1.01	0.95	-1.14	0.55	succinylglutamate desuccinylase	COG2988	E	COG2988	Succinylglutamate desuccinylase	YP_004188963.1
VVMO6_01739	167.01	156.99	165.94	161.69	-1.06	0.48	-1.01	0.94	-1.03	0.73	1.06	0.29	oligoendopeptidase F	COG1164	E	COG1164	Oligoendopeptidase F	YP_004188964.1
VVMO6_01740	58.1	52.18	57.91	60.2	-1.11	0.21	-1	0.96	1.04	0.59	1.11	0.05	alpha-ribazole-5'-phosphate phosphatase	COG0406	G	GpmB	Fructose-2,6-bisphosphatase	YP_004188965.1
VVMO6_01741	52.07	41.76	47.04	50.12	-1.25	0.1	-1.11	0.35	-1.04	0.84	1.13	0.16	adenosylcobinamide-phosphateguanylyltransferase	COG2087	H	CobU	Adenosyl cobinamide kinase/adenosyl cobinamide phosphate guanylyltransferase	YP_004188966.1
VVMO6_01742	39.86	32.19	44.38	34.72	-1.24	0.23	1.11	0.52	-1.15	0.54	1.38	0.09	cobalamin synthase	COG0368	H	CobS	Cobalamin-5-phosphate synthase	YP_004188967.1
VVMO6_01743	33.97	31.78	42.09	40.16	-1.07	0.16	1.24	0.22	1.18	0.28	1.32	0.15	nicotinate-nucleotide--dimethylbenzimidazolephosphoribosyltransferase	COG2038	H	CobT	NaMN:DMB phosphoribosyltransferase	YP_004188968.1
VVMO6_01744	4.44	4.34	2.38	1.23	-1.02	0.94	-1.86	0.3	-3.62	0.1	-1.82	0.19	hypothetical protein					YP_004188969.1
VVMO6_01745	10.31	11.41	8.95	9.16	1.11	0.39	-1.15	0.21	-1.13	0.4	-1.27	0.1	nucleoside-diphosphate-sugar epimerase	COG0702	MG	COG0702	Predicted nucleoside-diphosphate-sugar epimerases	YP_004188970.1
VVMO6_01746	91.51	90.34	90.28	90.06	-1.01	0.87	-1.01	0.84	-1.02	0.94	-1	0.99	exodeoxyribonuclease I	COG2925	L	SbcB	Exonuclease I	YP_004188971.1
VVMO6_01747	87.11	79.09	81.17	80.9	-1.1	0.55	-1.07	0.5	-1.08	0.06	1.03	0.89	antiholin-like protein LrgA	COG1380	R	COG1380	Putative effector of murein hydrolase LrgA	YP_004188972.1
VVMO6_01748	83.46	67.53	63.05	67.34	-1.24	0.35	-1.32	0.06	-1.24	0.02	-1.07	0.78	lrgA-associated membrane protein LrgB	COG1346	M	LrgB	Putative effector of murein hydrolase	YP_004188973.1
VVMO6_01749	75.2	44.57	42.67	49.5	-1.69	0.25	-1.76	0.23	-1.52	0.32	-1.04	0.5	superfamily II DNA and RNA helicase					YP_004188974.1
VVMO6_01456	67.64	33.2	37.73	28.93	-2.04	0.0082	-1.79	0.07	-2.34	0.01	1.14	0.65	hypothetical protein					YP_004188681.1
VVMO6_01751	27.77	26.7	32.32	31.21	-1.04	0.9	1.16	0.66	1.12	0.57	1.21	0.68	hypothetical protein					YP_004188976.1
VVMO6_01752	44.43	34.65	35.86	36.2	-1.28	0.02	-1.24	0.18	-1.23	0.06	1.03	0.8	phospholipase A1	COG2829	M	PldA	Outer membrane phospholipase A	YP_004188977.1
VVMO6_01753	60.15	55.05	58.86	54.88	-1.09	0.47	-1.02	0.89	-1.1	0.45	1.07	0.64	hrpA-like helicase	COG1643	L	HrpA	HrpA-like helicases	YP_004188978.1
VVMO6_01754	209.13	187.53	199.85	210.11	-1.12	0.03	-1.05	0.33	1	0.83	1.07	0.21	NAD-dependent malic enzyme	COG0281	C	SfcA	Malic enzyme	YP_004188979.1
VVMO6_01755	39.69	43.35	42.4	51.59	1.09	0.53	1.07	0.74	1.3	0.53	-1.02	0.92	SanA protein	COG2949	S	SanA	Uncharacterized membrane protein	YP_004188980.1
VVMO6_01756	37.58	33.44	30.63	30.2	-1.12	0.22	-1.23	0.12	-1.24	0.08	-1.09	0.2	Di-and tricarboxylate transporter	COG0471	P	CitT	Di- and tricarboxylate transporters	YP_004188981.1
VVMO6_01757	27.88	33.85	35.15	36.26	1.21	0.4	1.26	0.3	1.3	0.2	1.04	0.87	diguanylate cyclase	COG2199	T	COG2199	FOG: GGDEF domain	YP_004188982.1
VVMO6_01758	329.03	274.78	197.73	221.53	-1.2	0.54	-1.66	0.16	-1.49	0.3	-1.39	0.23	hypothetical protein					YP_004188983.1
VVMO6_01759	65.73	94.26	80.44	66.77	1.43	0.09	1.22	0.28	1.02	0.83	-1.17	0.4	cysteine desulfurase	COG0520	E	CsdB	Selenocysteine lyase	YP_004188984.1
VVMO6_01760	74.03	99.18	90.06	78.49	1.34	0.15	1.22	0.21	1.06	0.79	-1.1	0.56	hypothetical protein	COG4340	S	COG4340	Uncharacterized protein conserved in bacteria	YP_004188985.1
VVMO6_01761	198.93	217.39	268.41	260.91	1.09	0.61	1.35	0.14	1.31	0.12	1.23	0.33	thioredoxin reductase	COG0492	O	TrxB	Thioredoxin reductase	YP_004188986.1
VVMO6_01762	92.26	142.79	145.98	154.91	1.55	0.04	1.58	0.19	1.68	0.25	1.02	0.92	transport ATP-binding protein CydD	COG4988	CO	CydD	ABC-type transport system involved in cytochrome bd biosynthesis, ATPase and permease components	YP_004188987.1
VVMO6_01763	140.75	171.23	164.23	178.3	1.22	0.38	1.17	0.5	1.27	0.13	-1.04	0.88	transport ATP-binding protein CydC	COG4987	CO	CydC	ABC-type transport system involved in cytochrome bd biosynthesis, fused ATPase and permease components	YP_004188988.1
VVMO6_01764	776.54	779.6	953.25	875.43	1	0.99	1.23	0.37	1.13	0.61	1.22	0.0068	hypothetical protein					YP_004188989.1
VVMO6_01765	1030.85	1193.05	1241.49	1227.73	1.16	0.21	1.2	0.15	1.19	0.3	1.04	0.44	phosphoserine aminotransferase	COG1932	HE	SerC	Phosphoserine aminotransferase	YP_004188990.1
VVMO6_01766	160.06	152.45	180.15	156.19	-1.05	0.75	1.13	0.51	-1.02	0.85	1.18	0.29	hypothetical protein	COG5339	S	COG5339	Uncharacterized protein conserved in bacteria	YP_004188991.1
VVMO6_01767	30.27	47.15	36.2	41.67	1.56	0.1	1.2	0.22	1.38	0.09	-1.3	0.23	sensor histidine kinase	COG4191	T	COG4191	Signal transduction histidine kinase regulating C4-dicarboxylate transport system	YP_004188992.1
VVMO6_01768	88.76	107.19	101.62	101.99	1.21	0.3	1.14	0.08	1.15	0.28	-1.05	0.72	response regulator	COG2204	T	AtoC	Response regulator containing CheY-like receiver, AAA-type ATPase, and DNA-binding domains	YP_004188993.1
VVMO6_01769	425.75	571.99	521.66	554.35	1.34	0.12	1.23	0.14	1.3	0.15	-1.1	0.53	hypothetical protein					YP_004188994.1
VVMO6_01770	89.56	74.57	66.02	61.31	-1.2	0.54	-1.36	0.36	-1.46	0.34	-1.13	0.06	competence-specific genes regulator	COG3070	K	TfoX	Regulator of competence-specific genes	YP_004188995.1
VVMO6_01771	125.62	110.51	105.56	99.58	-1.14	0.07	-1.19	0.27	-1.26	0.06	-1.05	0.76	signal transduction protein	COG1639	T	COG1639	Predicted signal transduction protein	YP_004188996.1
VVMO6_01772	91.12	115.39	94.41	108.98	1.27	0.18	1.04	0.82	1.2	0.26	-1.22	0.16	surface protein	COG2431	S	COG2431	Predicted membrane protein	YP_004188997.1
VVMO6_01773	231.38	327.04	282.77	293.54	1.41	0.33	1.22	0.16	1.27	0.38	-1.16	0.62	hypothetical protein					YP_004188998.1
VVMO6_01774	557.38	488.2	435.33	441.14	-1.14	0.26	-1.28	0.02	-1.26	0.02	-1.12	0.36	glutamate decarboxylase	COG0076	E	GadB	Glutamate decarboxylase and related PLP-dependent proteins	YP_004188999.1
VVMO6_01775	164.9	205.07	186.34	179.21	1.24	0.49	1.13	0.42	1.09	0.23	-1.1	0.76	phosphogluconate repressor HexR, RpiR family	COG1737	K	RpiR	Transcriptional regulators	YP_004189000.1
VVMO6_01776	36.45	40.18	28.87	29.53	1.1	0.42	-1.26	0.5	-1.23	0.47	-1.39	0.34	iron-containing alcohol dehydrogenase	COG1454	C	EutG	Alcohol dehydrogenase, class IV	YP_004189001.1
VVMO6_01777	925.99	1140.55	1115.2	1147.19	1.23	0.27	1.2	0.22	1.24	0.31	-1.02	0.89	glutaredoxin	COG0695	O	GrxC	Glutaredoxin and related proteins	YP_004189002.1
VVMO6_01778	140.29	107.18	92.06	97.44	-1.31	0.15	-1.52	0.12	-1.44	0.11	-1.16	0.3	hypothetical protein					YP_004189003.1
VVMO6_01779	353.11	269.3	273.39	255.91	-1.31	0.07	-1.29	0.11	-1.38	0.13	1.02	0.84	trkA, Potassium channel-family protein	COG2985	R	COG2985	Predicted permease	YP_004189004.1
VVMO6_01780	384.66	399.69	456.33	402.57	1.04	0.8	1.19	0.39	1.05	0.87	1.14	0.35	short-chain alcohol dehydrogenase family	COG3007	S	COG3007	Uncharacterized paraquat-inducible protein B	YP_004189005.1
VVMO6_01781	58.02	118.44	99.08	116	2.04	0.5	1.71	0.57	2	0.11	-1.2	0.85	butyryl-CoA dehydrogenase	COG1960	I	CaiA	Acyl-CoA dehydrogenases	YP_004189006.1
VVMO6_01782	31.43	34.8	27.69	65.09	1.11	0.9	-1.14	0.88	2.07	0.27	-1.26	0.75	transcriptional regulator for fatty acid degradation FadQ TetR family	COG1309	K	AcrR	Transcriptional regulator	YP_004189007.1
VVMO6_01783	80.89	102.04	104.6	120.08	1.26	0.26	1.29	0.29	1.48	0.48	1.03	0.83	Na+/H+ antiporter NhaA type	COG3004	P	NhaA	Na+/H+ antiporter	YP_004189008.1
VVMO6_01784	76.63	37.71	40.12	50.82	-2.03	0.08	-1.91	0.11	-1.51	0.19	1.06	0.73	hypothetical protein					YP_004189009.1
VVMO6_01785	149.6	87.1	84.61	84.57	-1.72	0.1	-1.77	0.06	-1.77	0.19	-1.03	0.93	ABC transporter	COG5621	R	COG5621	Predicted secreted hydrolase	YP_004189010.1
VVMO6_01786	162.17	144.02	149.49	137.81	-1.13	0.41	-1.08	0.45	-1.18	0.3	1.04	0.83	ABC transporter	COG4591	M	LolE	ABC-type transport system, involved in lipoprotein release, permease component	YP_004189011.1
VVMO6_01787	175.36	167.08	190.47	191.88	-1.05	0.77	1.09	0.76	1.09	0.86	1.14	0.68	ABC transporter	COG1136	V	SalX	ABC-type antimicrobial peptide transport system, ATPase component	YP_004189012.1
VVMO6_01788	22.29	35.26	37.31	40.51	1.58	0.00966	1.67	0.02	1.82	0.00772	1.06	0.48	nucleoside-diphosphate-sugar epimerase	COG0702	MG	COG0702	Predicted nucleoside-diphosphate-sugar epimerases	YP_004189013.1
VVMO6_01789	24.47	22.36	12.35	20.18	-1.09	0.27	-1.98	0.01	-1.21	0.11	-1.81	0.02	NhaP-type Na+/H+ and K+/H+ antiporter	COG0025	P	NhaP	NhaP-type Na+/H+ and K+/H+ antiporters	YP_004189014.1
VVMO6_01790	339.28	199.15	188.94	180.33	-1.7	0.09	-1.8	0.08	-1.88	0.07	-1.05	0.47	MFS family multidrug transport protein, bicyclomycin resistance protein					YP_004189015.1
VVMO6_01791	665.24	479.77	335.89	298.75	-1.39	0.07	-1.98	0.00283	-2.23	0.02	-1.43	0.12	MFS family multidrug transport protein bicyclomycin resistance protein	COG2814	G	AraJ	Arabinose efflux permease	YP_004189016.1
VVMO6_01792	52.89	56.55	62.44	62.75	1.07	0.45	1.18	0.3	1.19	0.65	1.1	0.53	ribosomal small subunit pseudouridine synthase A	COG1187	J	RsuA	16S rRNA uridine-516 pseudouridylate synthase and related pseudouridylate synthases	YP_004189017.1
VVMO6_01793	28.57	32.53	32.99	33.15	1.14	0.57	1.15	0.54	1.16	0.6	1.01	0.95	DNA or RNA helicase of superfamily II	COG1061	KL	SSL2	DNA or RNA helicases of superfamily II	YP_004189018.1
VVMO6_01794	710.03	846.29	834.73	1305.28	1.19	0.55	1.18	0.55	1.84	0.09	-1.01	0.96	membrane protein	COG3212	S	COG3212	Predicted membrane protein	YP_004189019.1
VVMO6_01795	593.61	625.2	720.92	1012.15	1.05	0.87	1.21	0.55	1.71	0.12	1.15	0.62	two-component system response regulator QseB	COG0745	TK	OmpR	Response regulators consisting of a CheY-like receiver domain and a winged-helix DNA-binding domain	YP_004189020.1
VVMO6_01796	409.33	457.48	509.91	594.55	1.12	0.7	1.25	0.56	1.45	0.38	1.11	0.76	signal transduction histidine kinase	COG0642	T	BaeS	Signal transduction histidine kinase	YP_004189021.1
VVMO6_01797	1487.46	1048.43	1294.79	1233.15	-1.42	0.23	-1.15	0.53	-1.21	0.45	1.23	0.29	50S ribosomal protein L25p	COG1825	J	RplY	Ribosomal protein L25 (general stress protein Ctc)	YP_004189022.1
VVMO6_01798	6.91	6.4	7.45	6.62	-1.08	0.58	1.08	0.62	-1.04	0.63	1.16	0.41	hypothetical protein	COG5267	S	COG5267	Uncharacterized protein conserved in bacteria	YP_004189023.1
VVMO6_01799	30.7	23.48	29.35	25.22	-1.31	0.07	-1.05	0.59	-1.22	0.28	1.25	0.04	hypothetical protein	COG4102	S	COG4102	Uncharacterized protein conserved in bacteria	YP_004189024.1
VVMO6_01800	50.66	50.9	56.88	52.9	1	0.96	1.12	0.39	1.04	0.78	1.12	0.25	diguanylate cyclase	COG2199	T	COG2199	FOG: GGDEF domain	YP_004189025.1
VVMO6_01801	4.51	3.29	2.84	4.12	-1.37	0.55	-1.59	0.43	-1.1	0.86	-1.16	0.57	hypothetical protein					YP_004189026.1
VVMO6_01802	392.51	549.88	592.18	582.21	1.4	0.12	1.51	0.09	1.48	0.24	1.08	0.31	hypothetical protein					YP_004189027.1
VVMO6_01803	58.91	90.98	83.7	83.24	1.54	0.19	1.42	0.12	1.41	0.27	-1.09	0.71	Fe-S protein	COG3313	R	COG3313	Predicted Fe-S protein	YP_004189028.1
VVMO6_01804	306.91	321.77	319.36	401.2	1.05	0.91	1.04	0.92	1.31	0.35	-1.01	0.99	heat shock protein HslJ	COG3187	O	HslJ	Heat shock protein	YP_004189029.1
VVMO6_01805	47.9	51.07	57.53	48.5	1.07	0.56	1.2	0.35	1.01	0.87	1.13	0.53	ABC transporter substrate-binding protein	COG4134	R	COG4134	ABC-type uncharacterized transport system, periplasmic component	YP_004189030.1
VVMO6_01806	34.12	32.25	33.76	28	-1.06	0.49	-1.01	0.96	-1.22	0.33	1.05	0.82	ABC transporter permease	COG4135	R	COG4135	ABC-type uncharacterized transport system, permease component	YP_004189031.1
VVMO6_01807	33.78	27.84	33.14	28.95	-1.21	0.2	-1.02	0.86	-1.17	0.47	1.19	0.02	ABC transporter ATP-binding protein	COG4136	R	COG4136	ABC-type uncharacterized transport system, ATPase component	YP_004189032.1
VVMO6_01808	25.33	21.89	20.05	19.65	-1.16	0.48	-1.26	0.25	-1.29	0.36	-1.09	0.71	phosphatidylglycerophosphate synthase	COG0558	I	PgsA	Phosphatidylglycerophosphate synthase	YP_004189033.1
VVMO6_01809	10.14	8.09	8.78	7.71	-1.25	0.13	-1.15	0.31	-1.32	0.22	1.09	0.37	anaerobic nitric oxide reductase transcription regulator NorR	COG3604	KT	FhlA	Transcriptional regulator containing GAF, AAA-type ATPase, and DNA binding domains	YP_004189034.1
VVMO6_01810	10.69	12.8	12.01	12.83	1.2	0.15	1.12	0.24	1.2	0.41	-1.07	0.27	hydroxylamine reductase	COG1151	C	COG1151	6Fe-6S prismane cluster-containing protein	YP_004189035.1
VVMO6_01811	7.85	5.77	3.89	4.42	-1.36	0.26	-2.02	0.06	-1.77	0.06	-1.48	0.24	NADH oxidoreductase hcr	COG1018	C	Hmp	Flavodoxin reductases (ferredoxin-NADPH reductases) family 1	YP_004189036.1
VVMO6_01812	121.71	99.3	91.42	78.25	-1.23	0.15	-1.33	0.00407	-1.56	0.01	-1.09	0.5	methyltransferase	COG1092	R	COG1092	Predicted SAM-dependent methyltransferases	YP_004189037.1
VVMO6_01813	119.88	103.27	96.43	93.93	-1.16	0.34	-1.24	0.19	-1.28	0.26	-1.07	0.74	pseudouridylate synthase 23S RNA-specific	COG0564	J	RluA	Pseudouridylate synthases, 23S RNA-specific	YP_004189038.1
VVMO6_01814	37.67	40.96	42.97	39.33	1.09	0.51	1.14	0.43	1.04	0.67	1.05	0.75	methyl-accepting chemotaxis protein	COG0840	NT	Tar	Methyl-accepting chemotaxis protein	YP_004189039.1
VVMO6_01815	297.34	322.11	342.48	336.84	1.08	0.54	1.15	0.3	1.13	0.37	1.06	0.24	sodium-dependent transporter	COG0733	R	COG0733	Na+-dependent transporters of the SNF family	YP_004189040.1
VVMO6_01816	162.7	198.25	192.26	197.71	1.22	0.26	1.18	0.19	1.22	0.23	-1.03	0.84	cardiolipin synthetase	COG1502	I	Cls	Phosphatidylserine/phosphatidylglycerophosphate/cardiolipin synthases and related enzymes	YP_004189041.1
VVMO6_01817	333.03	400.54	420.6	421.49	1.2	0.27	1.26	0.24	1.27	0.06	1.05	0.78	cystathionine beta-lyase	COG0626	E	MetC	Cystathionine beta-lyases/cystathionine gamma-synthases	YP_004189042.1
VVMO6_01818	76.1	60.19	61.11	56.52	-1.26	0.18	-1.25	0.19	-1.35	0.21	1.02	0.76	DNA-3-methyladenine glycosylase	COG2818	L	Tag	3-methyladenine DNA glycosylase	YP_004189043.1
VVMO6_01819	58.23	47.44	56.16	47.31	-1.23	0.29	-1.04	0.81	-1.23	0.32	1.18	0.01	acriflavin resistance protein	COG0841	V	AcrB	Cation/multidrug efflux pump	YP_004189044.1
VVMO6_01820	44.39	40.81	46.67	38.88	-1.09	0.23	1.05	0.66	-1.14	0.09	1.14	0.32	linker protein	COG0845	M	AcrA	Membrane-fusion protein	YP_004189045.1
VVMO6_01821	63.44	57.92	52.54	52.75	-1.1	0.53	-1.21	0.09	-1.2	0.12	-1.1	0.57	Co/Zn/Cd efflux system membrane fusion protein	COG0845	M	AcrA	Membrane-fusion protein	YP_004189046.1
VVMO6_01822	600.24	659.1	515.49	541.98	1.1	0.64	-1.16	0.44	-1.11	0.54	-1.28	0.33	phage shock protein C	COG1983	KT	PspC	Putative stress-responsive transcriptional regulator	YP_004189047.1
VVMO6_01823	541.53	650.14	495.57	518.38	1.2	0.38	-1.09	0.58	-1.04	0.66	-1.31	0.3	phage shock protein B					YP_004189048.1
VVMO6_01824	538.67	801.14	645.63	680.33	1.49	0.19	1.2	0.48	1.26	0.21	-1.24	0.48	phage shock protein A	COG1842	KT	PspA	Phage shock protein A (IM30), suppresses sigma54-dependent transcription	YP_004189049.1
VVMO6_01825	35.87	36.6	44.24	49.1	1.02	0.72	1.23	0.14	1.37	0.4	1.21	0.16	psp operon transcriptional activator	COG1221	KT	PspF	Transcriptional regulators containing an AAA-type ATPase domain and a DNA-binding domain	YP_004189050.1
VVMO6_01826	77.63	84.51	87.86	95.62	1.09	0.64	1.13	0.46	1.23	0.35	1.04	0.86	peptide transport periplasmic protein sapA	COG0747	E	DdpA	ABC-type dipeptide transport system, periplasmic component	YP_004189051.1
VVMO6_01827	61.84	75.07	72.18	70.24	1.21	0.45	1.17	0.41	1.14	0.44	-1.04	0.85	peptide transporter permease sapB	COG4168	V	SapB	ABC-type antimicrobial peptide transport system, permease component	YP_004189052.1
VVMO6_01828	120.9	115.38	118.99	122.38	-1.05	0.78	-1.02	0.94	1.01	0.62	1.03	0.91	peptide transporter permease sapC	COG4171	V	SapC	ABC-type antimicrobial peptide transport system, permease component	YP_004189053.1
VVMO6_01829	104.8	105.92	108.14	103.36	1.01	0.94	1.03	0.92	-1.01	0.61	1.02	0.95	peptide transporter ATP-binding protein SapD	COG4170	V	SapD	ABC-type antimicrobial peptide transport system, ATPase component	YP_004189054.1
VVMO6_01830	85.48	87.47	88.63	84.98	1.02	0.91	1.04	0.89	-1.01	0.96	1.01	0.96	peptide transporter ATP-binding protein sapF	COG4167	V	SapF	ABC-type antimicrobial peptide transport system, ATPase component	YP_004189055.1
VVMO6_01831	59	58.77	49.87	51.8	-1	0.99	-1.18	0.49	-1.14	0.53	-1.18	0.53	hypothetical protein					YP_004189056.1
VVMO6_01832	142.76	146.7	158.2	150.68	1.03	0.63	1.11	0.2	1.06	0.62	1.08	0.28	hypothetical protein					YP_004189057.1
VVMO6_01833	350.59	336.31	372.2	347.75	-1.04	0.26	1.06	0.64	-1.01	0.97	1.11	0.47	manganese-dependent inorganic pyrophosphatase	COG1227	C	PPX1	Inorganic pyrophosphatase/exopolyphosphatase	YP_004189058.1
VVMO6_01834	1252.83	2746.91	2448.61	2251.79	2.19	0.34	1.95	0.35	1.8	0.4	-1.12	0.82	manganese transporter, 11 TMS					YP_004189059.1
VVMO6_01835	205.88	380.31	258.09	273.04	1.85	0.47	1.25	0.74	1.33	0.66	-1.47	0.52	alpha-16-galactosidase	COG3345	G	GalA	Alpha-galactosidase	YP_004189060.1
VVMO6_01836	15.54	11.75	12.37	15.04	-1.32	0.03	-1.26	0.09	-1.03	0.57	1.05	0.54	hypothetical protein					YP_004189061.1
VVMO6_01837	84.57	44.08	51.29	52.02	-1.92	0.41	-1.65	0.48	-1.63	0.5	1.16	0.78	membrane protein					YP_004189062.1
VVMO6_01838	9.51	7.8	7.07	5.94	-1.22	0.11	-1.35	0.08	-1.6	0.04	-1.1	0.18	hypothetical protein					YP_004189063.1
VVMO6_01839	89.46	121.12	154.25	127.28	1.35	0.29	1.72	0.37	1.42	0.54	1.27	0.62	trimethylamine-N-oxide reductase	COG0243	C	BisC	Anaerobic dehydrogenases, typically selenocysteine-containing	YP_004189064.1
VVMO6_01840	46.85	54.56	69.57	56.39	1.16	0.58	1.48	0.56	1.2	0.75	1.28	0.69	cytochrome c-type protein NapC	COG3005	C	TorC	Nitrate/TMAO reductases, membrane-bound tetraheme cytochrome c subunit	YP_004189065.1
VVMO6_01841	15.64	18.18	17.68	22.27	1.16	0.42	1.13	0.87	1.42	0.59	-1.03	0.97	periplasmic nitrate reductase component NapE	COG4459	C	NapE	Periplasmic nitrate reductase system, NapE component	YP_004189066.1
VVMO6_01842	22.95	22.23	20	18.34	-1.03	0.91	-1.15	0.66	-1.25	0.46	-1.11	0.65	YbbM seven transmembrane helix protein	COG0390	R	COG0390	ABC-type uncharacterized transport system, permease component	YP_004189067.1
VVMO6_01843	25.76	22.15	24.09	23.47	-1.16	0.82	-1.07	0.9	-1.1	0.86	1.09	0.86	hypothetical protein					YP_004189068.1
VVMO6_01844	254.23	244.65	285.63	252.95	-1.04	0.74	1.12	0.65	-1.01	0.99	1.17	0.59	formate efflux transporter	COG2116	P	FocA	Formate/nitrite family of transporters	YP_004189069.1
VVMO6_01845	103.09	95.3	98.79	87.3	-1.08	0.71	-1.04	0.84	-1.18	0.64	1.04	0.86	DNA repair ATPase	COG4678	G	COG4678	Muramidase (phage lambda lysozyme)	YP_004189070.1
VVMO6_01846	83.98	138.17	146.21	151.33	1.65	0.08	1.74	0.00741	1.8	0.06	1.06	0.66	DNA-binding protein inhibitor Id-2-related protein					YP_004189071.1
VVMO6_01847	18.76	15.56	21.05	20.55	-1.21	0.22	1.12	0.56	1.1	0.42	1.35	0.21	hypothetical protein	COG4125	S	COG4125	Predicted membrane protein	YP_004189072.1
VVMO6_01848	8.18	8.34	7.09	6.93	1.02	0.67	-1.15	0.06	-1.18	0.35	-1.18	0.06	transcriptional regulator	COG0583	K	LysR	Transcriptional regulator	YP_004189073.1
VVMO6_01849	52.78	57.41	51.77	55.03	1.09	0.27	-1.02	0.76	1.04	0.64	-1.11	0.32	nucleoside-diphosphate-sugar epimerase	COG0451	MG	WcaG	Nucleoside-diphosphate-sugar epimerases	YP_004189074.1
VVMO6_01850	68.53	53.63	58.88	58.09	-1.28	0.03	-1.16	0.35	-1.18	0.45	1.1	0.58	hypothetical protein	COG1434	S	COG1434	Uncharacterized conserved protein	YP_004189075.1
VVMO6_01851	152.68	119.34	115.32	105.62	-1.28	0.19	-1.32	0.07	-1.45	0.05	-1.03	0.8	thymidine kinase	COG1435	F	Tdk	Thymidine kinase	YP_004189076.1
VVMO6_01852	405.16	540.6	511.38	510.29	1.33	0.1	1.26	0.09	1.26	0.34	-1.06	0.66	cysteinyl-tRNA synthetase	COG0215	J	CysS	Cysteinyl-tRNA synthetase	YP_004189077.1
VVMO6_01853	444.25	468.17	503.91	520.2	1.05	0.65	1.13	0.33	1.17	0.33	1.08	0.57	peptidyl-prolyl cis-trans isomerase	COG0652	O	PpiB	Peptidyl-prolyl cis-trans isomerase (rotamase) - cyclophilin family	YP_004189078.1
VVMO6_01854	96.65	84.79	91.97	92.75	-1.14	0.01	-1.05	0.29	-1.04	0.6	1.08	0.15	UDP-2,3-diacylglucosamine hydrolase	COG2908	S	COG2908	Uncharacterized protein conserved in bacteria	YP_004189079.1
VVMO6_01713	194.17	94.12	99.17	79.3	-2.06	0.01	-1.96	0.00345	-2.45	0.00847	1.05	0.62	hypothetical protein	COG3169	S	COG3169	Uncharacterized protein conserved in bacteria	YP_004188938.1
VVMO6_01856	307.97	182.25	160.01	178.38	-1.69	0.05	-1.92	0.04	-1.73	0.11	-1.14	0.1	hypothetical protein	COG3012	S	COG3012	Uncharacterized protein conserved in bacteria	YP_004189081.1
VVMO6_01857	590.77	374.61	362.62	367.23	-1.58	0.05	-1.63	0.05	-1.61	0.23	-1.03	0.84	phosphoribosyl-AMPcyclohydrolase/phosphoribosyl-ATP pyrophosphatase	COG0139	E	HisI	Phosphoribosyl-AMP cyclohydrolase	YP_004189082.1
VVMO6_01858	527.84	342.7	332.34	334.59	-1.54	0.02	-1.59	0.00548	-1.58	0.2	-1.03	0.71	imidazole glycerol phosphate synthase cyclase subunit	COG0107	E	HisF	Imidazoleglycerol-phosphate synthase	YP_004189083.1
VVMO6_01859	669.48	442.3	445.35	415.11	-1.51	0.00147	-1.5	0.01	-1.61	0.15	1.01	0.91	phosphoribosylformimino-5-aminoimidazolecarboxamide ribotide isomerase	COG0106	E	HisA	Phosphoribosylformimino-5-aminoimidazole carboxamide ribonucleotide (ProFAR) isomerase	YP_004189084.1
VVMO6_01860	497.92	339.48	345.19	313.77	-1.47	0.00995	-1.44	0.04	-1.59	0.1	1.02	0.87	imidazole glycerol phosphate synthase amidotransferase subunit	COG0118	E	HisH	Glutamine amidotransferase	YP_004189085.1
VVMO6_01861	660.44	511.41	535.42	494.92	-1.29	0.09	-1.23	0.16	-1.33	0.31	1.05	0.74	histidinol-phosphatase/imidazoleglycerol-phosphate dehydratase	COG0131	E	HisB	Imidazoleglycerol-phosphate dehydratase	YP_004189086.1
VVMO6_01862	541.57	490.01	510.68	478.1	-1.11	0.43	-1.06	0.48	-1.13	0.48	1.04	0.75	histidinol-phosphate aminotransferase	COG0079	E	HisC	Histidinol-phosphate/aromatic aminotransferase and cobyric acid decarboxylase	YP_004189087.1
VVMO6_01863	577.61	549.54	554.29	531.6	-1.05	0.59	-1.04	0.46	-1.09	0.42	1.01	0.93	histidinol dehydrogenase	COG0141	E	HisD	Histidinol dehydrogenase	YP_004189088.1
VVMO6_01864	789.58	764.83	758.06	714.63	-1.03	0.67	-1.04	0.65	-1.1	0.15	-1.01	0.93	ATP phosphoribosyltransferase	COG0040	E	HisG	ATP phosphoribosyltransferase	YP_004189089.1
VVMO6_01865	43.52	37.79	38.08	34.89	-1.15	0.35	-1.14	0.53	-1.25	0.28	1.01	0.96	Na+/H+ antiporter	COG1757	C	NhaC	Na+/H+ antiporter	YP_004189090.1
VVMO6_01866	8.57	5.4	5.63	5.02	-1.59	0.09	-1.52	0.00828	-1.71	0.1	1.04	0.84	hypothetical protein					YP_004189091.1
VVMO6_01867	170.03	142.7	193.05	187.68	-1.19	0.51	1.14	0.61	1.1	0.76	1.35	0.21	DNA-binding protein H-NS	COG2916	R	Hns	DNA-binding protein H-NS	YP_004189092.1
VVMO6_01868	122.17	159.83	155.11	163.83	1.31	0.09	1.27	0.03	1.34	0.3	-1.03	0.76	inosine-guanosine kinase	COG0524	G	RbsK	Sugar kinases, ribokinase family	YP_004189093.1
VVMO6_01869	103.18	125.89	149.48	141.16	1.22	0.06	1.45	0.03	1.37	0.11	1.19	0.05	hypothetical protein					YP_004189094.1
VVMO6_01870	112.9	155.84	187.83	195.6	1.38	0.41	1.66	0.36	1.73	0.48	1.21	0.68	tRNA(5-methylaminomethyl-2-thiouridylate)-methyltransferase	COG0482	J	TrmU	Predicted tRNA(5-methylaminomethyl-2-thiouridylate) methyltransferase, contains the PP-loop ATPase domain	YP_004189095.1
VVMO6_01871	241.21	351.3	330.78	336.79	1.46	0.17	1.37	0.25	1.4	0.25	-1.06	0.78	hypothetical protein	COG2915	R	COG2915	Uncharacterized protein involved in purine metabolism	YP_004189096.1
VVMO6_01872	1494.77	875.77	970.51	847.19	-1.71	0.01	-1.54	0.1	-1.76	0.04	1.11	0.63	adenylosuccinate lyase	COG0015	F	PurB	Adenylosuccinate lyase	YP_004189097.1
VVMO6_01873	948.15	670.55	457.22	374.27	-1.41	0.33	-2.07	0.27	-2.53	0.17	-1.47	0.5	lipoprotein					YP_004189098.1
VVMO6_01874	850.11	662.2	419.24	359.63	-1.28	0.5	-2.03	0.3	-2.36	0.22	-1.58	0.43	hypothetical protein					YP_004189099.1
VVMO6_01875	702.82	458.01	317.45	247.98	-1.53	0.26	-2.21	0.27	-2.83	0.18	-1.44	0.57	hypothetical protein					YP_004189100.1
VVMO6_01876	1348.26	866.75	549.88	475.33	-1.56	0.28	-2.45	0.24	-2.84	0.18	-1.58	0.46	S-adenosyl-L-methionine dependent methyltransferase-like protein	COG2230	M	Cfa	Cyclopropane fatty acid synthase and related methyltransferases	YP_004189101.1
VVMO6_01877	1288.31	845.94	516.13	454.88	-1.52	0.28	-2.5	0.24	-2.83	0.19	-1.64	0.45	hypothetical protein	COG3496	S	COG3496	Uncharacterized conserved protein	YP_004189102.1
VVMO6_01878	1503.03	1089.69	687.37	579.83	-1.38	0.33	-2.19	0.25	-2.59	0.17	-1.59	0.44	amine oxidase flavin-containing	COG2907	R	COG2907	Predicted NAD/FAD-binding protein	YP_004189103.1
VVMO6_01879	1178.55	1047.47	607.28	561	-1.13	0.68	-1.94	0.26	-2.1	0.22	-1.72	0.34	oxidoreductase short-chain dehydrogenase/reductase family	COG0300	R	DltE	Short-chain dehydrogenases of various substrate specificities	YP_004189104.1
VVMO6_01880	1345.65	1210.4	777.49	791.64	-1.11	0.72	-1.73	0.32	-1.7	0.36	-1.56	0.37	transcriptional regulator					YP_004189105.1
VVMO6_01881	75.01	69.47	83.41	88.01	-1.08	0.57	1.11	0.58	1.17	0.38	1.2	0.34	protease htpX-like protein	COG0501	O	HtpX	Zn-dependent protease with chaperone function	YP_004189106.1
VVMO6_01882	17365.5	17365.5	14929.8	17365.5	-1	NaN	-1.16	0.42	-1	NaN	-1.16	0.42	hypothetical protein					YP_004189107.1
VVMO6_01883	479.92	363.71	272.34	356.36	-1.32	0.44	-1.76	0.12	-1.35	0.33	-1.34	0.45	dethiobiotin synthetase	COG0132	H	BioD	Dethiobiotin synthetase	YP_004189108.1
VVMO6_01884	415.7	294.85	292.28	277.47	-1.41	0.06	-1.42	0.00761	-1.5	0.06	-1.01	0.94	8-amino-7-oxononanoate synthase	COG2226	H	UbiE	Methylase involved in ubiquinone/menaquinone biosynthesis	YP_004189109.1
VVMO6_01885	559.92	475.15	459.63	421.51	-1.18	0.07	-1.22	0.03	-1.33	0.12	-1.03	0.56	8-amino-7-oxononanoate synthase	COG0156	H	BioF	7-keto-8-aminopelargonate synthetase and related enzymes	YP_004189110.1
VVMO6_01886	1052.74	1108.92	1041.66	935.41	1.05	0.23	-1.01	0.86	-1.13	0.1	-1.06	0.41	biotin synthase	COG0502	H	BioB	Biotin synthase and related enzymes	YP_004189111.1
VVMO6_01887	273.29	339.95	322.27	341.76	1.24	0.04	1.18	0.04	1.25	0.02	-1.05	0.41	adenosylmethionine-8-amino-7-oxononanoateaminotransferase	COG0161	H	BioA	Adenosylmethionine-8-amino-7-oxononanoate aminotransferase	YP_004189112.1
VVMO6_01888	551.95	684	696.75	702.67	1.24	0.05	1.26	0.1	1.27	0.29	1.02	0.82	seryl-tRNA synthetase	COG0172	J	SerS	Seryl-tRNA synthetase	YP_004189113.1
VVMO6_01889	92.51	68.35	77.67	74.86	-1.35	0.08	-1.19	0.21	-1.24	0.12	1.14	0.49	ATPase AAA	COG2256	L	MGS1	ATPase related to the helicase subunit of the Holliday junction resolvase	YP_004189114.1
VVMO6_01890	151.06	116.62	126.72	131.75	-1.3	0.14	-1.19	0.03	-1.15	0.08	1.09	0.55	outer membrane lipoprotein carrier protein LolA	COG2834	M	LolA	Outer membrane lipoprotein-sorting protein	YP_004189115.1
VVMO6_01891	194.15	166.08	166.19	157.3	-1.17	0.05	-1.17	0.02	-1.23	0.14	1	0.99	cell division protein FtsK	COG1674	D	FtsK	DNA segregation ATPase FtsK/SpoIIIE and related proteins	YP_004189116.1
VVMO6_01892	1040.82	762.77	839.97	783.22	-1.36	0.35	-1.24	0.53	-1.33	0.38	1.1	0.7	leucine-responsive regulatory protein regulator for leucine (or lrp) regulon and high-affinity branched-chain amino acid transporter	COG1522	K	Lrp	Transcriptional regulators	YP_004189117.1
VVMO6_01893	547	940.56	1032.6	1450.63	1.72	0.39	1.89	0.42	2.65	0.32	1.1	0.89	alanine dehydrogenase	COG0686	E	Ald	Alanine dehydrogenase	YP_004189118.1
VVMO6_01894	134.73	117.93	102.08	104.56	-1.14	0.5	-1.32	0.04	-1.29	0.06	-1.16	0.51	SAM-dependent methyltransferase					YP_004189119.1
VVMO6_01895	372.14	409.12	322.39	336.96	1.1	0.36	-1.15	0.26	-1.1	0.41	-1.27	0.17	transcriptional regulator for cysteine regulon	COG0583	K	LysR	Transcriptional regulator	YP_004189120.1
VVMO6_01896	189.32	262.43	228.42	271.14	1.39	0.04	1.21	0.11	1.43	0.21	-1.15	0.02	DNA repair ATPase					YP_004189121.1
VVMO6_01897	110.01	115.41	112.75	107.06	1.05	0.4	1.02	0.66	-1.03	0.61	-1.02	0.43	tRNA-(ms(2)io(6)A)-hydroxylase	COG4445	FJ	MiaE	Hydroxylase for synthesis of 2-methylthio-cis-ribozeatin in tRNA	YP_004189122.1
VVMO6_01898	0.68	0.58	0.31	0.69	-1.16	0.44	-2.21	0.15	1.01	0.94	-1.9	0.19	transposase-like protein					YP_004189123.1
VVMO6_01899	33.16	30.78	30.62	33.02	-1.08	0.75	-1.08	0.72	-1	0.99	-1.01	0.99	hypothetical protein					YP_004189124.1
VVMO6_01900	212.03	209.11	140.51	151.7	-1.01	0.93	-1.51	0.16	-1.4	0.32	-1.49	0.26	hypothetical protein					YP_004189125.1
VVMO6_01901	379.55	395.82	338.57	371.53	1.04	0.29	-1.12	0.16	-1.02	0.56	-1.17	0.06	hypothetical protein	COG0491	R	GloB	Zn-dependent hydrolases, including glyoxylases	YP_004189126.1
VVMO6_01902	114.29	149.43	131.85	160.28	1.31	0.17	1.15	0.42	1.4	0.41	-1.13	0.14	hypothetical protein	COG3108	S	COG3108	Uncharacterized protein conserved in bacteria	YP_004189127.1
VVMO6_01903	84.08	53.01	43.29	46.93	-1.59	0.21	-1.94	0.14	-1.79	0.18	-1.22	0.21	L,D-transpeptidase YcbB	COG2989	S	COG2989	Uncharacterized protein conserved in bacteria	YP_004189128.1
VVMO6_01750	2173.52	1087.91	953.1	848.62	-2	0.01	-2.28	0.00431	-2.56	0.03	-1.14	0.39	phosphoribosylaminoimidazole-succinocarboxamidesynthase	COG0152	F	PurC	Phosphoribosylaminoimidazolesuccinocarboxamide (SAICAR) synthase	YP_004188975.1
VVMO6_00011	1656.4	815.53	1037.72	899.34	-2.03	0.05	-1.6	0.09	-1.84	0.09	1.27	0.31	ATP synthase subunit gamma	COG0224	C	AtpG	F0F1-type ATP synthase, gamma subunit	YP_004187236.1
VVMO6_01906	539.75	338.57	341.53	298.49	-1.59	0.09	-1.58	0.17	-1.81	0.15	1.01	0.97	thiol oxidoreductase with 2 cytochrome c heme-binding sites	COG3488	C	COG3488	Predicted thiol oxidoreductase	YP_004189131.1
VVMO6_01907	1757.72	2103	2067.79	2215.04	1.2	0.52	1.18	0.54	1.26	0.54	-1.02	0.87	iron-regulated protein A	COG3487	P	IrpA	Uncharacterized iron-regulated protein	YP_004189132.1
VVMO6_01908	8.16	9.61	10.23	9.49	1.18	0.44	1.25	0.19	1.16	0.22	1.06	0.72	transposase-like protein					YP_004189133.1
VVMO6_01909	482.19	266.82	421.65	232.49	-1.81	0.07	-1.14	0.41	-2.07	0.08	1.58	0.02	moxR-like ATPase					YP_004189134.1
VVMO6_01910	410.29	207.56	314.58	172.12	-1.98	0.03	-1.3	0.2	-2.38	0.04	1.52	0.11	outer membrane receptor protein					YP_004189135.1
VVMO6_01911	407.32	262	299.89	237.37	-1.55	0.04	-1.36	0.04	-1.72	0.05	1.14	0.39	oligopeptide transport ATP-binding protein OppF	COG1123	R	COG1123	ATPase components of various ABC-type transport systems, contain duplicated ATPase	YP_004189136.1
VVMO6_01912	743.95	551.65	605.44	487.01	-1.35	0.07	-1.23	0.1	-1.53	0.06	1.1	0.41	oligopeptide transport ATP-binding protein OppD	COG0444	EP	DppD	ABC-type dipeptide/oligopeptide/nickel transport system, ATPase component	YP_004189137.1
VVMO6_01913	705.93	597.63	649.64	536.75	-1.18	0.18	-1.09	0.38	-1.32	0.23	1.09	0.13	dipeptide ABC transporter periplasmic protein	COG0747	E	DdpA	ABC-type dipeptide transport system, periplasmic component	YP_004189138.1
VVMO6_01914	318.32	357.58	360.91	294.68	1.12	0.35	1.13	0.5	-1.08	0.66	1.01	0.95	oligopeptide transporter permease OppB	COG4239	R	COG4239	ABC-type uncharacterized transport system, permease component	YP_004189139.1
VVMO6_01915	218.48	273.78	260.18	241.42	1.25	0.19	1.19	0.49	1.1	0.44	-1.05	0.8	oligopeptide transporter permease OppB	COG4174	R	COG4174	ABC-type uncharacterized transport system, permease component	YP_004189140.1
VVMO6_01916	224.13	183.26	207.07	174.39	-1.22	0.00238	-1.08	0.05	-1.29	0.18	1.13	0.03	orotidine 5'-phosphate decarboxylase	COG0284	F	PyrF	Orotidine-5'-phosphate decarboxylase	YP_004189141.1
VVMO6_01917	377.17	347.94	343.73	316.14	-1.08	0.42	-1.1	0.19	-1.19	0.01	-1.01	0.91	heat shock protein YciM	COG2956	G	COG2956	Predicted N-acetylglucosaminyl transferase	YP_004189142.1
VVMO6_01918	561.84	568.4	551.53	542.11	1.01	0.91	-1.02	0.85	-1.04	0.74	-1.03	0.78	inner membrane protein yciS	COG3771	S	COG3771	Predicted membrane protein	YP_004189143.1
VVMO6_01919	837.5	1032.97	1175.09	1081.02	1.23	0.00728	1.4	0.02	1.29	0.3	1.14	0.1	integration host factor subunit beta	COG0776	L	HimA	Bacterial nucleoid DNA-binding protein	YP_004189144.1
VVMO6_01920	6437.14	6558.95	6902.92	6759.74	1.02	0.87	1.07	0.63	1.05	0.77	1.05	0.7	30S ribosomal protein S1p	COG0539	J	RpsA	Ribosomal protein S1	YP_004189145.1
VVMO6_01921	152.55	185.72	183.76	199.99	1.22	0.39	1.2	0.46	1.31	0.51	-1.01	0.97	cytidylate kinase	COG0283	F	Cmk	Cytidylate kinase	YP_004189146.1
VVMO6_01922	143.35	136.69	150.35	153.66	-1.05	0.14	1.05	0.26	1.07	0.51	1.1	0.09	protease sohB	COG0616	OU	SppA	Periplasmic serine proteases (ClpP class)	YP_004189147.1
VVMO6_01923	491.92	556.98	477.48	484.74	1.13	0.16	-1.03	0.76	-1.01	0.85	-1.17	0.15	oxidoreductase	COG1028	IQR	FabG	Dehydrogenases with different specificities (related to short-chain alcohol dehydrogenases)	YP_004189148.1
VVMO6_01924	44.65	30.59	30.56	33.1	-1.46	0.07	-1.46	0.07	-1.35	0.11	-1	0.99	recA/RadA recombinase	COG4544	S	COG4544	Uncharacterized conserved protein	YP_004189149.1
VVMO6_01925	43.08	38.37	39.76	40.34	-1.12	0.37	-1.08	0.49	-1.07	0.68	1.04	0.69	DNA polymerase-like protein					YP_004189150.1
VVMO6_01926	19.48	20.61	17.94	19.35	1.06	0.26	-1.09	0.2	-1.01	0.9	-1.15	0.02	DNA polymerase III subunit alpha	COG0587	L	DnaE	DNA polymerase III, alpha subunit	YP_004189151.1
VVMO6_01927	249.02	280.05	285.86	309.47	1.12	0.47	1.15	0.46	1.24	0.06	1.02	0.92	chemotaxis protein CheV	COG0835	NT	CheW	Chemotaxis signal transduction protein	YP_004189152.1
VVMO6_01928	27.64	42.39	32.54	36.5	1.53	0.22	1.18	0.68	1.32	0.42	-1.3	0.27	mlc transcriptional repressor of MalT (the transcriptional activator of maltose regulon) and manXYZ operon	COG1940	KG	NagC	Transcriptional regulator/sugar kinase	YP_004189153.1
VVMO6_01929	75.96	99.94	101.78	98.28	1.32	0.18	1.34	0.14	1.29	0.14	1.02	0.86	pyruvate kinase	COG0469	G	PykF	Pyruvate kinase	YP_004189154.1
VVMO6_01930	117.24	127.66	96.08	106.26	1.09	0.63	-1.22	0.29	-1.1	0.72	-1.33	0.16	alpha/beta hydrolase superfamily esterase	COG4667	R	COG4667	Predicted esterase of the alpha-beta hydrolase superfamily	YP_004189155.1
VVMO6_01931	23.65	31.89	27.73	28.81	1.35	0.03	1.17	0.16	1.22	0.01	-1.15	0.21	hypothetical protein					YP_004189156.1
VVMO6_01932	487.91	375.25	386.04	410.23	-1.3	0.29	-1.26	0.54	-1.19	0.68	1.03	0.95	sodium-dependent transporter	COG0733	R	COG0733	Na+-dependent transporters of the SNF family	YP_004189157.1
VVMO6_01933	29.45	19.19	17.9	19.69	-1.53	0.00644	-1.65	0.22	-1.5	0.3	-1.07	0.86	hypothetical protein					YP_004189158.1
VVMO6_01934	199.27	276.37	256.18	255.99	1.39	0.29	1.29	0.23	1.28	0.06	-1.08	0.78	PTS system glucose-specific IIB component/PTS system glucose-specific IIC component	COG1263	G	PtsG	Phosphotransferase system IIC components, glucose/maltose/N-acetylglucosamine-specific	YP_004189159.1
VVMO6_01935	153.18	98.15	96.3	86.23	-1.56	0.01	-1.59	0.0039	-1.78	0.08	-1.02	0.81	deoxyribonuclease YcfH	COG0084	L	TatD	Mg-dependent DNase	YP_004189160.1
VVMO6_01936	155.55	108.76	107.26	99.91	-1.43	0.05	-1.45	0.07	-1.56	0.18	-1.01	0.92	DNA polymerase III subunit delta'	COG0470	L	HolB	ATPase involved in DNA replication	YP_004189161.1
VVMO6_01937	176.28	143.19	144.33	135.23	-1.23	0.15	-1.22	0.12	-1.3	0.25	1.01	0.91	thymidylate kinase	COG0125	F	Tmk	Thymidylate kinase	YP_004189162.1
VVMO6_01938	134.33	117.53	122.63	116.55	-1.14	0.17	-1.1	0.28	-1.15	0.12	1.04	0.56	protein YceG like protein	COG1559	R	COG1559	Predicted periplasmic solute-binding protein	YP_004189163.1
VVMO6_01939	79.72	77.35	79.95	82.13	-1.03	0.56	1	0.96	1.03	0.87	1.03	0.63	aminodeoxychorismate lyase	COG0115	EH	IlvE	Branched-chain amino acid aminotransferase/4-amino-4-deoxychorismate lyase	YP_004189164.1
VVMO6_01940	848.12	617.07	618.13	540.04	-1.37	0.12	-1.37	0.14	-1.57	0.09	1	0.98	3-oxoacyl-ACP synthase	COG0304	IQ	FabB	3-oxoacyl-(acyl-carrier-protein) synthase	YP_004189165.1
VVMO6_01941	2133.92	1599.72	1783.2	1820.72	-1.33	0.18	-1.2	0.21	-1.17	0.24	1.11	0.47	acyl carrier protein	COG0236	IQ	AcpP	Acyl carrier protein	YP_004189166.1
VVMO6_01942	878.92	596.56	643.1	640.74	-1.47	0.03	-1.37	0.13	-1.37	0.06	1.08	0.68	3-oxoacyl-ACP reductase	COG1028	IQR	FabG	Dehydrogenases with different specificities (related to short-chain alcohol dehydrogenases)	YP_004189167.1
VVMO6_01943	569.49	380.16	400.16	367.93	-1.5	0.16	-1.42	0.33	-1.55	0.11	1.05	0.88	malonyl CoA-acyl carrier protein transacylase	COG0331	I	FabD	(acyl-carrier-protein) S-malonyltransferase	YP_004189168.1
VVMO6_01944	582.4	428.86	446.42	340.78	-1.36	0.18	-1.3	0.29	-1.71	0.07	1.04	0.85	3-oxoacyl-ACP synthase	COG0332	I	FabH	3-oxoacyl-[acyl-carrier-protein] synthase III	YP_004189169.1
VVMO6_01945	477.8	376.41	363.67	332.57	-1.27	0.4	-1.31	0.25	-1.44	0.15	-1.04	0.89	phosphate:acyl-ACP acyltransferase	COG0416	I	PlsX	Fatty acid/phospholipid biosynthesis enzyme	YP_004189170.1
VVMO6_01946	2880.4	2749.56	2950.15	2660.09	-1.05	0.34	1.02	0.74	-1.08	0.53	1.07	0.45	50S ribosomal protein L32p	COG0333	J	RpmF	Ribosomal protein L32	YP_004189171.1
VVMO6_01947	3177.14	3258.23	3286.48	3398.95	1.03	0.77	1.03	0.79	1.07	0.84	1.01	0.95	hypothetical protein	COG1399	R	COG1399	Predicted metal-binding, possibly nucleic acid-binding protein	YP_004189172.1
VVMO6_01948	90.94	90.17	96.98	89.9	-1.01	0.89	1.07	0.26	-1.01	0.9	1.08	0.15	maf/YceF/YhdE family protein	COG0424	D	Maf	Nucleotide-binding protein implicated in inhibition of septum formation	YP_004189173.1
VVMO6_01949	65	65.39	74.73	69.35	1.01	0.97	1.15	0.45	1.07	0.85	1.14	0.5	ribosomal large subunit pseudouridine synthase C	COG0564	J	RluA	Pseudouridylate synthases, 23S RNA-specific	YP_004189174.1
VVMO6_01950	1.83	6.16	4.04	5.39	3.36	0.16	2.2	0.42	2.94	0.09	-1.52	0.51	hypothetical protein					YP_004189175.1
VVMO6_01951	1082.02	738.56	777.41	709.3	-1.47	0.13	-1.39	0.14	-1.53	0.1	1.05	0.54	ribonuclease E	COG1530	J	CafA	Ribonucleases G and E	YP_004189176.1
VVMO6_01952	165.68	150.69	155.95	150.73	-1.1	0.72	-1.06	0.83	-1.1	0.78	1.03	0.91	sulfate permease	COG0659	P	SUL1	Sulfate permease and related transporters (MFS superfamily)	YP_004189177.1
VVMO6_01953	93.07	113.48	110.25	107.01	1.22	0.1	1.18	0.17	1.15	0.44	-1.03	0.75	tyrosine phosphatase	COG0394	T	Wzb	Protein-tyrosine-phosphatase	YP_004189178.1
VVMO6_01954	326.02	415.33	410.34	462.5	1.27	0.02	1.26	0.1	1.42	0.19	-1.01	0.87	cob(I)alamin adenosyltransferase	COG2109	H	BtuR	ATP:corrinoid adenosyltransferase	YP_004189179.1
VVMO6_01955	109.48	132.76	137.47	133.35	1.21	0.06	1.26	0.04	1.22	0.08	1.04	0.25	AsmA protein	COG2982	M	AsmA	Uncharacterized protein involved in outer membrane biogenesis	YP_004189180.1
VVMO6_01956	289.11	340.49	289.13	342.33	1.18	0.18	1	1	1.18	0.6	-1.18	0.18	uridine kinase (C1)	COG0572	F	Udk	Uridine kinase	YP_004189181.1
VVMO6_01957	168.97	234.44	225.7	255.21	1.39	0.04	1.34	0.08	1.51	0.25	-1.04	0.62	scaffold protein for (4Fe-4S) cluster assembly ApbC MRP-like protein	COG0489	D	Mrp	ATPases involved in chromosome partitioning	YP_004189182.1
VVMO6_01958	250.14	301.16	351.2	315.92	1.2	0.14	1.4	0.09	1.26	0.42	1.17	0.31	methionyl-tRNA synthetase	COG0143	J	MetG	Methionyl-tRNA synthetase	YP_004189183.1
VVMO6_01959	23.57	20.48	20.23	16.19	-1.15	0.19	-1.17	0.4	-1.46	0.01	-1.01	0.95	hypothetical protein					YP_004189184.1
VVMO6_01960	6.38	5.52	5.54	4.3	-1.16	0.56	-1.15	0.57	-1.49	0.49	1	0.99	hypothetical protein					YP_004189185.1
VVMO6_01961	5.9	5.5	6.01	4	-1.07	0.73	1.02	0.94	-1.47	0.21	1.09	0.68	cytochrome c-type heme lyase subunit NrfF nitrite reductase complex assembly	COG3088	O	CcmH	Uncharacterized protein involved in biosynthesis of c-type cytochromes	YP_004189186.1
VVMO6_01962	8.33	9.06	9.89	11.68	1.09	0.66	1.19	0.23	1.4	0.28	1.09	0.54	thiol:disulfide oxidoreductase nitrite reductase complex assembly	COG0526	OC	TrxA	Thiol-disulfide isomerase and thioredoxins	YP_004189187.1
VVMO6_01963	15.7	15.34	15.7	15.36	-1.02	0.86	-1	1	-1.02	0.89	1.02	0.87	cytochrome c-type heme lyase subunit nrfE nitrite reductase complex assembly	COG1138	O	CcmF	Cytochrome c biogenesis factor	YP_004189188.1
VVMO6_01964	8.08	6.15	7.12	6.66	-1.31	0.08	-1.13	0.38	-1.21	0.32	1.16	0.28	NrfD protein	COG3301	P	NrfD	Formate-dependent nitrite reductase, membrane component	YP_004189189.1
VVMO6_01965	10.6	13.37	14.37	14.76	1.26	0.22	1.36	0.1	1.39	0.34	1.07	0.39	NrfC protein	COG0437	C	HybA	Fe-S-cluster-containing hydrogenase components 1	YP_004189190.1
VVMO6_01966	7.23	5.55	4.1	5.27	-1.3	0.13	-1.76	0.00881	-1.37	0.1	-1.35	0.18	cytochrome c-type protein NrfB	COG3303	P	NrfA	Formate-dependent nitrite reductase, periplasmic cytochrome c552 subunit	YP_004189191.1
VVMO6_01967	7.58	7.65	7.36	7.77	1.01	0.92	-1.03	0.84	1.03	0.8	-1.04	0.78	cytochrome c552	COG3303	P	NrfA	Formate-dependent nitrite reductase, periplasmic cytochrome c552 subunit	YP_004189192.1
VVMO6_01968	55.17	53.84	57.49	52.99	-1.02	0.9	1.04	0.47	-1.04	0.06	1.07	0.74	NrfF protein					YP_004189193.1
VVMO6_01969	9.89	9.72	9.88	9.56	-1.02	0.71	-1	0.97	-1.03	0.63	1.02	0.61	cytochrome c-type heme lyase subunit nrfG nitrite reductase complex assembly	COG4235	O	COG4235	Cytochrome c biogenesis factor	YP_004189194.1
VVMO6_01970	2.14	3.32	1.46	1.42	1.55	0.53	-1.46	0.25	-1.51	0.67	-2.27	0.36	hypothetical protein					YP_004189195.1
VVMO6_01971	418.8	482.75	510.04	500.43	1.15	0.18	1.22	0.24	1.19	0.4	1.06	0.7	DNA gyrase subunit A	COG0188	L	GyrA	Type IIA topoisomerase (DNA gyrase/topo II, topoisomerase IV), A subunit	YP_004189196.1
VVMO6_01972	165.09	224.99	220.76	239.66	1.36	0.09	1.34	0.2	1.45	0.43	-1.02	0.91	3-demethylubiquinone-9 3-methyltransferase	COG2227	H	UbiG	2-polyprenyl-3-methyl-5-hydroxy-6-metoxy-1,4-benzoquinol methylase	YP_004189197.1
VVMO6_01973	9.37	11.84	9.85	7.41	1.26	0.35	1.05	0.86	-1.26	0.49	-1.2	0.37	hypothetical protein					YP_004189198.1
VVMO6_02576	187.76	93.17	97.67	99.06	-2.02	0.04	-1.92	0.05	-1.9	0.11	1.05	0.69	UDP-N-acetylmuramate--L-alanine ligase	COG0773	M	MurC	UDP-N-acetylmuramate-alanine ligase	YP_004189801.1
VVMO6_01855	124.76	269.45	203.19	258.03	2.16	0.00356	1.63	0.00645	2.07	0.00216	-1.33	0.01	signal transduction protein	COG3434	T	COG3434	Predicted signal transduction protein containing EAL and modified HD-GYP domains	YP_004189080.1
VVMO6_01976	352.69	594.99	572.07	599.07	1.69	0.02	1.62	0.00808	1.7	0.05	-1.04	0.57	ferredoxin	COG0633	C	Fdx	Ferredoxin	YP_004189201.1
VVMO6_01977	151.63	186.54	175.34	182.16	1.23	0.00981	1.16	0.00129	1.2	0.03	-1.06	0.09	competence/damage-inducible protein CinA	COG1058	R	CinA	Predicted nucleotide-utilizing enzyme related to molybdopterin-biosynthesis enzyme MoeA	YP_004189202.1
VVMO6_01978	576.88	672.78	718.06	692.97	1.17	0.24	1.24	0.05	1.2	0.33	1.07	0.56	ubiquitin-protein ligase					YP_004189203.1
VVMO6_01979	90.62	84.67	63.86	61.09	-1.07	0.35	-1.42	0.06	-1.48	0.03	-1.33	0.05	glycine cleavage system regulatory protein	COG2716	E	GcvR	Glycine cleavage system regulatory protein	YP_004189204.1
VVMO6_01980	1193.73	449.13	441.24	468.19	-2.66	0.06	-2.71	0.06	-2.55	0.14	-1.02	0.96	carboxynorspermidine decarboxylase	COG0019	E	LysA	Diaminopimelate decarboxylase	YP_004189205.1
VVMO6_01981	3378.06	2139.57	1952.81	2111.21	-1.58	0.15	-1.73	0.13	-1.6	0.38	-1.1	0.81	catalase	COG1748	E	LYS9	Saccharopine dehydrogenase and related proteins	YP_004189206.1
VVMO6_01982	3096.14	2165.04	1928.12	2152.13	-1.43	0.01	-1.61	0.00667	-1.44	0.32	-1.12	0.08	diaminobutyrate-pyruvatetransaminase/L-2,4-diaminobutyrate decarboxylase	COG0160	E	GabT	4-aminobutyrate aminotransferase and related aminotransferases	YP_004189207.1
VVMO6_01983	289.26	290.01	273.87	289.78	1	0.98	-1.06	0.69	1	0.99	-1.06	0.68	CDP-diacylglycerol--glycerol-3-phosphate3-phosphatidyltransferase	COG0558	I	PgsA	Phosphatidylglycerophosphate synthase	YP_004189208.1
VVMO6_01984	230.3	234.72	199.94	208.47	1.02	0.91	-1.15	0.21	-1.1	0.51	-1.17	0.41	excinuclease ABC subunit C	COG0322	L	UvrC	Nuclease subunit of the excinuclease complex	YP_004189209.1
VVMO6_01985	1411.61	1298.35	1189.32	1239.67	-1.09	0.51	-1.19	0.31	-1.14	0.51	-1.09	0.4	barA-associated response regulator UvrY (GacA SirA)	COG2197	TK	CitB	Response regulator containing a CheY-like receiver domain and an HTH DNA-binding domain	YP_004189210.1
VVMO6_01986	54.63	54.57	49.5	49.88	-1	0.99	-1.1	0.44	-1.1	0.5	-1.1	0.48	DNA polymerase II	COG0417	L	PolB	DNA polymerase elongation subunit (family B)	YP_004189211.1
VVMO6_01987	59.58	59.22	50.13	51.4	-1.01	0.96	-1.19	0.18	-1.16	0.26	-1.18	0.14	EAL domain	COG1455	G	CelB	Phosphotransferase system cellobiose-specific component IIC	YP_004189212.1
VVMO6_01988	141.26	141.39	141.79	142.29	1	0.99	1	0.86	1.01	0.67	1	0.97	hypothetical protein					YP_004189213.1
VVMO6_01989	646.38	528.93	552.4	578.59	-1.22	0.17	-1.17	0.23	-1.12	0.48	1.04	0.3	translation elongation factor P-related protein	COG0231	J	Efp	Translation elongation factor P (EF-P)/translation initiation factor 5A (eIF-5A)	YP_004189214.1
VVMO6_01990	632.3	558.96	567.04	542.5	-1.13	0.24	-1.12	0.37	-1.17	0.25	1.01	0.91	hypothetical protein	COG3099	S	COG3099	Uncharacterized protein conserved in bacteria	YP_004189215.1
VVMO6_01991	798.75	1070.44	1095.24	1189.9	1.34	0.04	1.37	0.27	1.49	0.16	1.02	0.91	ribosomal large subunit pseudouridine synthase B	COG1187	J	RsuA	16S rRNA uridine-516 pseudouridylate synthase and related pseudouridylate synthases	YP_004189216.1
VVMO6_01992	150.06	96.27	181.97	95.17	-1.56	0.22	1.21	0.41	-1.58	0.27	1.89	0.00555	hypothetical protein	COG2931	Q	COG2931	RTX toxins and related Ca2+-binding proteins	YP_004189217.1
VVMO6_01993	285.64	254.87	288.04	267.88	-1.12	0.05	1.01	0.86	-1.07	0.44	1.13	0.08	YciO family	COG0009	J	SUA5	Putative translation factor (SUA5)	YP_004189218.1
VVMO6_01994	100.26	119.15	127.57	122.82	1.19	0.15	1.27	0.16	1.23	0.44	1.07	0.62	metal-dependent phosphoesterases (PHP family)	COG0613	R	COG0613	Predicted metal-dependent phosphoesterases (PHP family)	YP_004189219.1
VVMO6_01995	89.41	66.85	41.63	75.55	-1.34	0.73	-2.15	0.49	-1.18	0.86	-1.61	0.22	trp operon leader peptide					YP_004189220.1
VVMO6_01996	82.64	80.29	79.93	85.72	-1.03	0.91	-1.03	0.85	1.04	0.92	-1	0.98	anthranilate synthase, aminase component	COG0147	EH	TrpE	Anthranilate/para-aminobenzoate synthases component I	YP_004189221.1
VVMO6_01997	60.97	58.66	61.29	60.23	-1.04	0.9	1.01	0.98	-1.01	0.97	1.04	0.87	anthranilate synthase, amidotransferase component	COG0512	EH	PabA	Anthranilate/para-aminobenzoate synthases component II	YP_004189222.1
[truncated: 2,704 more rows]

## Sheet: SmcR-regulated genes -Filtering
	Feature ID	RPKM (normalized means)				t-test								Product	COG ID	COG category	Gene	Function	Protein_id
						WT_DMSO vs smcR_DMSO		WT_DMSO vs WT_QStatin		WT_DMSO vs smcR_QStatin		smcR_DMSO vs WT_377B6
		WT_DMSO	smcR_DMSO	WT_QStatin	smcR_QStatin	Fold change	P-value	Fold change	P-value	Fold change	P-value	Fold change	P-value
	VVMO6_00001	339.6	389.07	421.72	395.32	1.15	0.47	1.24	0.39	1.16	0.67	1.08	0.73	tRNA uridine 5-carboxymethylaminomethyl modification protein GidA	COG0445	D	GidA	NAD/FAD-utilizing enzyme apparently involved in cell division	YP_004187226.1
	VVMO6_00002	300.72	287.87	293.46	256.02	-1.04	0.84	-1.02	0.89	-1.17	0.26	1.02	0.94	rRNA small subunit methyltransferase, glucose inhibited division protein GidB	COG0357	M	GidB	Predicted S-adenosylmethionine-dependent methyltransferase involved in bacterial cell division	YP_004187227.1
	VVMO6_00003	313.81	275.22	256.15	244.56	-1.14	0.45	-1.23	0.34	-1.28	0.12	-1.07	0.75	chromosome (plasmid) partitioning protein ParA/Sporulation initiation inhibitor protein Soj	COG1192	D	Soj	ATPases involved in chromosome partitioning	YP_004187228.1
	VVMO6_00004	310.98	245.13	226.39	228.29	-1.27	0.24	-1.37	0.22	-1.36	0.09	-1.08	0.75	chromosome (plasmid) partitioning protein ParB/Stage 0 sporulation protein J	COG1475	K	Spo0J	Predicted transcriptional regulators	YP_004187229.1
	VVMO6_00005	1543.79	1033.74	1144.56	1074.71	-1.49	0.07	-1.35	0.07	-1.44	0.12	1.11	0.36	ATP synthase protein I	COG3312	C	AtpI	F0F1-type ATP synthase, subunit I	YP_004187230.1
	VVMO6_00006	1694.56	1089.72	1218.14	1119.12	-1.56	0.08	-1.39	0.07	-1.51	0.12	1.12	0.56	ATP synthase subunit A	COG0356	C	AtpB	F0F1-type ATP synthase, subunit a	YP_004187231.1
	VVMO6_00007	1629.39	966.01	1116.57	1002.98	-1.69	0.08	-1.46	0.14	-1.62	0.14	1.16	0.55	ATP synthase subunit C	COG0636	C	AtpE	F0F1-type ATP synthase, subunit c/Archaeal/vacuolar-type H+-ATPase, subunit K	YP_004187232.1
	VVMO6_00008	1425.41	814.26	940.84	848.41	-1.75	0.05	-1.52	0.09	-1.68	0.07	1.16	0.56	ATP synthase subunit B	COG0711	C	AtpF	F0F1-type ATP synthase, subunit b	YP_004187233.1
	VVMO6_00009	1750.33	938.16	1100.26	984.94	-1.87	0.04	-1.59	0.07	-1.78	0.07	1.17	0.47	ATP synthase subunit delta	COG0712	C	AtpH	F0F1-type ATP synthase, delta subunit (mitochondrial oligomycin sensitivity protein)	YP_004187234.1
	VVMO6_00010	1311.09	659.67	809.8	716.63	-1.99	0.04	-1.62	0.07	-1.83	0.08	1.23	0.36	ATP synthase subunit alpha	COG0056	C	AtpA	F0F1-type ATP synthase, alpha subunit	YP_004187235.1
	VVMO6_04367	610.72	38.75	47.69	34.87	-15.76	0.00429	-12.81	0.0054	-17.52	0.00426	1.23	0.68	vibriolysin extracellular zinc protease/pseudolysin extracellular zinc protease	COG3227	E	LasB	Zinc metalloprotease (elastase)	YP_004191592.1
	VVMO6_00012	1844.35	838.86	1111.75	936.82	-2.2	0.08	-1.66	0.15	-1.97	0.11	1.33	0.28	ATP synthase subunit beta	COG0055	C	AtpD	F0F1-type ATP synthase, beta subunit	YP_004187237.1
	VVMO6_00013	1455.67	774.38	952.27	823.92	-1.88	0.07	-1.53	0.12	-1.77	0.08	1.23	0.37	ATP synthase subunit epsilon	COG0355	C	AtpC	F0F1-type ATP synthase, epsilon subunit (mitochondrial delta subunit)	YP_004187238.1
	VVMO6_00014	118.43	102.94	128.23	119.54	-1.15	0.21	1.08	0.32	1.01	0.95	1.25	0.02	N-acetylglucosamine-1-phosphateuridyltransferase/Glucosamine-1-phosphateN-acetyltransferase	COG1207	M	GlmU	N-acetylglucosamine-1-phosphate uridyltransferase (contains nucleotidyltransferase and I-patch acetyltransferase domains)	YP_004187239.1
	VVMO6_00015	52.71	42.79	45.02	44.42	-1.23	0.14	-1.17	0.1	-1.19	0.16	1.05	0.64	amino acid ABC transporter permease	COG0765	E	HisM	ABC-type amino acid transport system, permease component	YP_004187240.1
	VVMO6_00016	40.98	43.38	50.66	44.69	1.06	0.77	1.24	0.45	1.09	0.42	1.17	0.62	cyclohexadienyl dehydratase	COG0834	ET	HisJ	ABC-type amino acid transport/signal transduction systems, periplasmic component/domain	YP_004187241.1
	VVMO6_00017	17.79	20.92	19.6	19.66	1.18	0.59	1.1	0.59	1.11	0.31	-1.07	0.83	multidrug resistance protein	COG2814	G	AraJ	Arabinose efflux permease	YP_004187242.1
	VVMO6_00018	131.42	65.56	43.8	59.52	-2	0.11	-3	0.06	-2.21	0.22	-1.5	0.11	hypothetical protein	COG0583	K	LysR	Transcriptional regulator	YP_004187243.1
	VVMO6_00019	878.88	527.18	507.37	527.37	-1.67	0.04	-1.73	0.02	-1.67	0.24	-1.04	0.79	threonine dehydratase biosynthetic	COG1171	E	IlvA	Threonine dehydratase	YP_004187244.1
	VVMO6_00020	1042.4	618.4	624.27	633.14	-1.69	0.09	-1.67	0.09	-1.65	0.25	1.01	0.82	dihydroxy-acid dehydratase	COG0129	EG	IlvD	Dihydroxyacid dehydratase/phosphogluconate dehydratase	YP_004187245.1
	VVMO6_00021	1341.68	880.74	877.38	876.72	-1.52	0.09	-1.53	0.09	-1.53	0.18	-1	0.84	branched-chain amino acid aminotransferase	COG0115	EH	IlvE	Branched-chain amino acid aminotransferase/4-amino-4-deoxychorismate lyase	YP_004187246.1
	VVMO6_00022	870.86	561.41	611.16	571.48	-1.55	0.14	-1.42	0.18	-1.52	0.22	1.09	0.28	acetolactate synthase small subunit	COG3978	S	COG3978	Acetolactate synthase (isozyme II), small (regulatory) subunit	YP_004187247.1
	VVMO6_00023	1554.02	937.47	1008.09	902.9	-1.66	0.17	-1.54	0.23	-1.72	0.21	1.08	0.69	acetolactate synthase large subunit	COG0028	EH	IlvB	Thiamine pyrophosphate-requiring enzymes [acetolactate synthase, pyruvate dehydrogenase (cytochrome), glyoxylate carboligase, phosphonopyruvate decarboxylase]	YP_004187248.1
	VVMO6_00024	16.85	11.55	11.22	11.11	-1.46	0.06	-1.5	0.02	-1.52	0.13	-1.03	0.85	Mg(2+) chelatase family protein/ComM-related protein	COG0606	O	COG0606	Predicted ATPase with chaperone activity	YP_004187249.1
	VVMO6_00025	136.4	110.65	112.34	124.94	-1.23	0.13	-1.21	0.14	-1.09	0.4	1.02	0.34	hypothetical protein					YP_004187250.1
	VVMO6_00026	75.87	49.95	65.2	58.85	-1.52	0.02	-1.16	0.55	-1.29	0.04	1.31	0.42	acyltransferase yihG	COG0204	I	PlsC	1-acyl-sn-glycerol-3-phosphate acyltransferase	YP_004187251.1
	VVMO6_00027	103.17	95.43	103.58	103.94	-1.08	0.45	1	0.92	1.01	0.92	1.09	0.45	periplasmic thiol:disulfide interchange protein DsbA	COG1651	O	DsbG	Protein-disulfide isomerase	YP_004187252.1
	VVMO6_00028	47.71	45.67	45.4	47.28	-1.04	0.12	-1.05	0.55	-1.01	0.66	-1.01	0.94	YihE protein a ser/thr kinase implicated in LPS synthesis and Cpx signaling	COG2334	R	COG2334	Putative homoserine kinase type II (protein kinase fold)	YP_004187253.1
	VVMO6_00029	24.1	27.99	24.58	27.25	1.16	0.45	1.02	0.79	1.13	0.04	-1.14	0.52	type cbb3 cytochrome oxidase biogenesis protein CcoG	COG0348	C	NapH	Polyferredoxin	YP_004187254.1
	VVMO6_00030	344.28	317.26	354.02	323.81	-1.09	0.66	1.03	0.88	-1.06	0.82	1.12	0.36	protein YihD	COG3084	S	COG3084	Uncharacterized protein conserved in bacteria	YP_004187255.1
	VVMO6_00031	4810.62	9269.89	8449.56	9502.4	1.93	0.03	1.76	0.02	1.98	0.02	-1.1	0.48	hypothetical protein					YP_004187256.1
	VVMO6_00032	64.45	87.46	87.45	89.32	1.36	0.29	1.36	0.05	1.39	0.05	-1	1	hypothetical protein	COG4326	R	Spo0M	Sporulation control protein	YP_004187257.1
	VVMO6_00033	280.16	173.52	169.06	163.66	-1.61	0.01	-1.66	0.08	-1.71	0.00768	-1.03	0.91	hemolysin III	COG1272	R	COG1272	Predicted membrane protein, hemolysin III homolog	YP_004187258.1
	VVMO6_00034	68.42	37.65	35.67	37.78	-1.82	0.00318	-1.92	0.000728	-1.81	0.04	-1.06	0.35	potassium uptake protein TrkH	COG0168	P	TrkG	Trk-type K+ transport systems, membrane components	YP_004187259.1
	VVMO6_00035	101.89	82.74	82.62	77.84	-1.23	0.01	-1.23	0.00469	-1.31	0.1	-1	0.95	Trk system potassium uptake protein TrkA	COG0569	P	TrkA	K+ transport systems, NAD-binding component	YP_004187260.1
	VVMO6_00036	114.35	92.04	101.62	87.65	-1.24	0.19	-1.13	0.35	-1.3	0.22	1.1	0.5	ribosomal RNA small subunit methyltransferase B	COG0144	J	Sun	tRNA and rRNA cytosine-C5-methylases	YP_004187261.1
	VVMO6_00037	126.29	129.12	141.14	133.79	1.02	0.67	1.12	0.07	1.06	0.58	1.09	0.15	methionyl-tRNA formyltransferase	COG0223	J	Fmt	Methionyl-tRNA formyltransferase	YP_004187262.1
	VVMO6_00038	244.65	297.71	287.15	312.27	1.22	0.2	1.17	0.22	1.28	0.3	-1.04	0.78	peptide deformylase	COG0242	J	Def	N-formylmethionyl-tRNA deformylase	YP_004187263.1
	VVMO6_00039	13.95	17.45	18.06	19.9	1.25	0.02	1.29	0.11	1.43	0.03	1.04	0.73	hypothetical protein	COG1652	S	XkdP	Uncharacterized protein containing LysM domain	YP_004187264.1
	VVMO6_00040	17.22	18.56	20.89	22.03	1.08	0.48	1.21	0.37	1.28	0.08	1.13	0.51	Rossmann fold nucleotide-binding protein Smf possibly involved in DNA uptake	COG0758	LU	Smf	Predicted Rossmann fold nucleotide-binding protein involved in DNA uptake	YP_004187265.1
	VVMO6_00041	157.26	179.44	178.51	178.97	1.14	0.03	1.14	0.07	1.14	0.16	-1.01	0.88	hypothetical protein	COG2922	S	Smg	Uncharacterized protein conserved in bacteria	YP_004187266.1
	VVMO6_00042	176.77	169.19	149.26	154.93	-1.04	0.78	-1.18	0.33	-1.14	0.44	-1.13	0.26	C-terminal Zn-finger domain of DNA topoisomerase I-like protein	COG0551	L	TopA	Zn-finger domain associated with topoisomerase type I	YP_004187267.1
	VVMO6_00043	387.14	234.68	279.13	239.14	-1.65	0.02	-1.39	0.16	-1.62	0.02	1.19	0.48	phosphoribosylaminoimidazole carboxylase ATPase subunit	COG0026	F	PurK	Phosphoribosylaminoimidazole carboxylase (NCAIR synthetase)	YP_004187268.1
	VVMO6_00044	599.89	341.09	355.32	284.21	-1.76	0.03	-1.69	0.09	-2.11	0.00478	1.04	0.88	phosphoribosylaminoimidazole carboxylase catalytic subunit	COG0041	F	PurE	Phosphoribosylcarboxyaminoimidazole (NCAIR) mutase	YP_004187269.1
	VVMO6_00045	57.01	60.53	61.83	62.53	1.06	0.55	1.08	0.47	1.1	0.46	1.02	0.7	YrdC/Sua5 family protein, required for threonylcarbamoyladenosine (t(6)A) formation in tRNA	COG0009	J	SUA5	Putative translation factor (SUA5)	YP_004187270.1
	VVMO6_00046	97.68	96.65	106.56	103.13	-1.01	0.9	1.09	0.41	1.06	0.63	1.1	0.27	coproporphyrinogen III oxidase	COG0408	H	HemF	Coproporphyrinogen III oxidase	YP_004187271.1
	VVMO6_00047	164.36	198.4	189.47	188.92	1.21	0.02	1.15	0.04	1.15	0.26	-1.05	0.17	shikimate 5-dehydrogenase I alpha	COG0169	E	AroE	Shikimate 5-dehydrogenase	YP_004187272.1
	VVMO6_00048	92.2	109.73	102.5	112.8	1.19	0.08	1.11	0.05	1.22	0.11	-1.07	0.29	hypothetical protein					YP_004187273.1
	VVMO6_00049	42.18	40.55	35.83	41.17	-1.04	0.5	-1.18	0.09	-1.02	0.88	-1.13	0.00271	carbonic anhydrase family 3	COG0663	R	PaaY	Carbonic anhydrases/acetyltransferases, isoleucine patch superfamily	YP_004187274.1
	VVMO6_00050	1.3	1.24	3.44	1.61	-1.04	0.94	2.65	0.06	1.24	0.66	2.76	0.00915	transposase-like protein	COG3335	L	COG3335	Transposase and inactivated derivatives	YP_004187275.1
	VVMO6_00051	0	0	0	0	1	1	1	1	1	1	1	1	transposase-like protein					YP_004187276.1
	VVMO6_00052	0	0	0	0	1	1	1	1	1	1	1	1	transposase-like protein	COG3415	L	COG3415	Transposase and inactivated derivatives	YP_004187277.1
	VVMO6_00053	31.19	27.14	24.43	24	-1.15	0.49	-1.28	0.29	-1.3	0.27	-1.11	0.17	HTH-type transcriptional regulator IlvY	COG0583	K	LysR	Transcriptional regulator	YP_004187278.1
	VVMO6_00054	273.03	242.35	336.77	286.18	-1.13	0.65	1.23	0.35	1.05	0.84	1.39	0.07	ketol-acid reductoisomerase	COG0059	EH	IlvC	Ketol-acid reductoisomerase	YP_004187279.1
	VVMO6_00055	60.76	67.89	76.16	70.21	1.12	0.63	1.25	0.16	1.16	0.68	1.12	0.54	hypothetical protein	COG2960	S	COG2960	Uncharacterized protein conserved in bacteria	YP_004187280.1
	VVMO6_00056	214.79	174.93	196.29	207.96	-1.23	0.41	-1.09	0.73	-1.03	0.93	1.12	0.64	RND multidrug efflux transporter; Acriflavin resistance protein	COG0841	V	AcrB	Cation/multidrug efflux pump	YP_004187281.1
	VVMO6_00057	370.18	322.97	380.31	419.84	-1.15	0.56	1.03	0.91	1.13	0.55	1.18	0.29	Co/Zn/Cd efflux system membrane fusion protein	COG0845	M	AcrA	Membrane-fusion protein	YP_004187282.1
	VVMO6_00058	400.87	344.07	394.42	410.52	-1.17	0.18	-1.02	0.87	1.02	0.91	1.15	0.15	TetR family transcriptional regulator	COG1309	K	AcrR	Transcriptional regulator	YP_004187283.1
	VVMO6_00059	82.08	77.83	83.58	79.37	-1.05	0.77	1.02	0.94	-1.03	0.81	1.07	0.8	ATP-dependent DNA helicase Rep	COG0210	L	UvrD	Superfamily I DNA and RNA helicases	YP_004187284.1
	VVMO6_00060	223.15	183.35	195.77	186.84	-1.22	0.06	-1.14	0.37	-1.19	0.05	1.07	0.64	cytochrome c5	COG3245	C	CycB	Cytochrome c5	YP_004187285.1
	VVMO6_00061	4.98	4.17	4.81	6.98	-1.19	0.46	-1.03	0.89	1.4	0.5	1.15	0.6	hypothetical protein					YP_004187286.1
	VVMO6_00062	529.5	681.24	605.14	696.22	1.29	0.14	1.14	0.43	1.31	0.31	-1.13	0.52	peptide ABC transporter ATP-binding protein	COG1123	R	COG1123	ATPase components of various ABC-type transport systems, contain duplicated ATPase	YP_004187287.1
	VVMO6_00063	1091.65	1124.86	1197.95	1246.51	1.03	0.84	1.1	0.75	1.14	0.69	1.06	0.84	peptide ABC transporter substrate-binding component	COG0747	E	DdpA	ABC-type dipeptide transport system, periplasmic component	YP_004187288.1
	VVMO6_00064	422.63	373.27	380.12	419.12	-1.13	0.31	-1.11	0.58	-1.01	0.99	1.02	0.93	peptide ABC transporter permease	COG0601	EP	DppB	ABC-type dipeptide/oligopeptide/nickel transport systems, permease components	YP_004187289.1
	VVMO6_00065	449.27	334.62	354.58	374.55	-1.34	0.13	-1.27	0.33	-1.2	0.71	1.06	0.83	dipeptide transporter permease DppC	COG1173	EP	DppC	ABC-type dipeptide/oligopeptide/nickel transport systems, permease components	YP_004187290.1
	VVMO6_00066	135.9	129.83	121.3	117.51	-1.05	0.68	-1.12	0.44	-1.16	0.34	-1.07	0.71	hypothetical protein					YP_004187291.1
	VVMO6_00067	19.14	21.58	18.64	19.33	1.13	0.46	-1.03	0.83	1.01	0.97	-1.16	0.25	hypothetical protein					YP_004187292.1
	VVMO6_00068	8.34	11.23	11.17	13.41	1.35	0.01	1.34	0.14	1.61	0.01	-1.01	0.96	hypothetical protein					YP_004187293.1
	VVMO6_00069	28.53	19.47	22.12	21.96	-1.47	0.00783	-1.29	0.23	-1.3	0.07	1.14	0.55	hypothetical protein					YP_004187294.1
	VVMO6_00410	5.66	2.19	1.25	1.17	-2.58	0.04	-4.51	0.02	-4.82	0.02	-1.75	0.16	PTS system cellobiose-specific transporter subunit IIB	COG1440	G	CelA	Phosphotransferase system cellobiose-specific component IIB	YP_004187635.1
	VVMO6_00071	27.13	15.97	14.82	14.12	-1.7	0.00424	-1.83	0.00806	-1.92	0.02	-1.08	0.3	chromosome segregation ATPase					YP_004187296.1
	VVMO6_00072	54.39	34.97	30.71	31.52	-1.56	0.07	-1.77	0.06	-1.73	0.04	-1.14	0.51	serine/threonine protein kinase	COG0515	RTKL	SPS1	Serine/threonine protein kinase	YP_004187297.1
	VVMO6_00073	9.32	15.51	14.4	17.48	1.66	0.15	1.54	0.23	1.87	0.16	-1.08	0.64	chromosome segregation ATPase	COG0497	L	RecN	ATPase involved in DNA repair	YP_004187298.1
	VVMO6_00074	14.44	26.99	25.37	27.31	1.87	0.02	1.76	0.00673	1.89	0.11	-1.06	0.38	response regulator	COG2204	T	AtoC	Response regulator containing CheY-like receiver, AAA-type ATPase, and DNA-binding domains	YP_004187299.1
	VVMO6_00075	18.26	15.17	17.73	15.66	-1.2	0.2	-1.03	0.71	-1.17	0.47	1.17	0.33	gluconate utilization system Gnt-I transcriptional repressor	COG1609	K	PurR	Transcriptional regulators	YP_004187300.1
	VVMO6_00076	6.9	5.45	6.12	5.47	-1.27	0.04	-1.13	0.42	-1.26	0.23	1.12	0.45	phosphogluconate dehydratase	COG0129	EG	IlvD	Dihydroxyacid dehydratase/phosphogluconate dehydratase	YP_004187301.1
	VVMO6_00077	3.27	4.14	3.63	5.15	1.27	0.52	1.11	0.81	1.57	0.33	-1.14	0.76	gluconokinase	COG3265	G	GntK	Gluconate kinase	YP_004187302.1
	VVMO6_00078	4.49	5.65	5.94	5.36	1.26	0.28	1.32	0.13	1.2	0.00182	1.05	0.8	low-affinity gluconate/H+ symporter GntU	COG2610	GE	GntT	H+/gluconate symporter and related permeases	YP_004187303.1
	VVMO6_00079	24.89	30.89	36.25	32.42	1.24	0.1	1.46	0.07	1.3	0.18	1.17	0.24	4-hydroxy-2-ketovalerate aldolase	COG0800	G	Eda	2-keto-3-deoxy-6-phosphogluconate aldolase	YP_004187304.1
	VVMO6_00080	9.72	8.71	9.27	6.15	-1.12	0.29	-1.05	0.77	-1.58	0.1	1.06	0.72	membrane protein					YP_004187305.1
	VVMO6_00081	12.61	9.97	10.94	13.27	-1.26	0.17	-1.15	0.36	1.05	0.79	1.1	0.3	hypothetical protein					YP_004187306.1
	VVMO6_00082	147.78	175.87	193.2	202.93	1.19	0.19	1.31	0.09	1.37	0.11	1.1	0.36	glutathione reductase	COG1249	C	Lpd	Pyruvate/2-oxoglutarate dehydrogenase complex, dihydrolipoamide dehydrogenase (E3) component, and related enzymes	YP_004187307.1
	VVMO6_00083	132.64	150.4	159.19	161.19	1.13	0.25	1.2	0.31	1.22	0.3	1.06	0.73	DNA catabolism protein	COG2961	R	ComJ	Protein involved in catabolism of external DNA	YP_004187308.1
	VVMO6_00084	128.51	154.16	156.08	150.48	1.2	0.22	1.21	0.21	1.17	0.58	1.01	0.86	oligopeptidase A	COG0339	E	Dcp	Zn-dependent oligopeptidases	YP_004187309.1
	VVMO6_00085	28.9	39.97	42.56	48.08	1.38	0.07	1.47	0.03	1.66	0.18	1.06	0.36	AsnC family transcriptional regulator	COG1522	K	Lrp	Transcriptional regulators	YP_004187310.1
	VVMO6_00086	36.63	34.84	39.74	36.84	-1.05	0.47	1.09	0.33	1.01	0.93	1.14	0.15	sensory box/GGDEF family protein	COG2200	T	Rtn	FOG: EAL domain	YP_004187312.1
	VVMO6_00087	3.54	2.7	3.71	1.02	-1.31	0.6	1.05	0.87	-3.47	0.11	1.37	0.44	hypothetical protein					YP_004187311.1
	VVMO6_00088	84.61	84.99	87.32	89.64	1	0.97	1.03	0.77	1.06	0.71	1.03	0.87	SAM-dependent methyltransferase					YP_004187313.1
	VVMO6_03349	212.22	25	50.36	26.16	-8.49	0.04	-4.21	0.06	-8.11	0.04	2.01	0.24	capsular polysaccharide synthesis enzyme CpsC polysaccharide export	COG1596	M	Wza	Periplasmic protein involved in polysaccharide export	YP_004190574.1
	VVMO6_00090	201.13	201.32	155.11	169.15	1	1	-1.3	0.28	-1.19	0.47	-1.3	0.23	acetate efflux pump MadN	COG0697	GER	RhaT	Permeases of the drug/metabolite transporter (DMT) superfamily	YP_004187315.1
	VVMO6_00091	70.53	131.55	104.24	113.37	1.87	0.08	1.48	0.09	1.61	0.03	-1.26	0.29	universal stress protein A	COG0589	T	UspA	Universal stress protein UspA and related nucleotide-binding proteins	YP_004187316.1
	VVMO6_00092	304.62	331.14	337.79	331.69	1.09	0.59	1.11	0.24	1.09	0.1	1.02	0.9	ferritin-like protein 2	COG1528	P	Ftn	Ferritin-like protein	YP_004187317.1
	VVMO6_00093	247.72	300.86	284.01	286	1.21	0.08	1.15	0.33	1.15	0.21	-1.06	0.65	universal stress protein B					YP_004187318.1
	VVMO6_00094	31.75	25.7	28.38	27.07	-1.24	0.1	-1.12	0.47	-1.17	0.52	1.1	0.56	NAD(FAD)-utilizing dehydrogenase	COG2081	R	COG2081	Predicted flavoproteins	YP_004187319.1
	VVMO6_00095	184.18	139.44	135.15	117.67	-1.32	0.18	-1.36	0.24	-1.57	0.2	-1.03	0.89	HemY-like protein	COG3071	H	HemY	Uncharacterized enzyme of heme biosynthesis	YP_004187320.1
	VVMO6_00096	158.99	137.28	134.25	125.46	-1.16	0.21	-1.18	0.22	-1.27	0.17	-1.02	0.76	HemX-like protein	COG2959	H	HemX	Uncharacterized enzyme of heme biosynthesis	YP_004187321.1
	VVMO6_00097	140.41	139.44	123.01	126.43	-1.01	0.96	-1.14	0.41	-1.11	0.49	-1.13	0.00565	uroporphyrinogen-III synthase	COG1587	H	HemD	Uroporphyrinogen-III synthase	YP_004187322.1
	VVMO6_00098	177.08	146.53	136.49	152.71	-1.21	0.13	-1.3	0.07	-1.16	0.17	-1.07	0.47	porphobilinogen deaminase	COG0181	H	HemC	Porphobilinogen deaminase	YP_004187323.1
	VVMO6_00099	823.46	761.74	809.15	741.05	-1.08	0.55	-1.02	0.64	-1.11	0.16	1.06	0.64	adenylate cyclase	COG3072	F	CyaA	Adenylate cyclase	YP_004187324.1
	VVMO6_00100	65.01	66.41	76.91	77.84	1.02	0.84	1.18	0.27	1.2	0.53	1.16	0.34	frataxin-like CyaY	COG1965	P	CyaY	Protein implicated in iron transport, frataxin homolog	YP_004187325.1
	VVMO6_00101	80.12	87.11	96.42	94.9	1.09	0.25	1.2	0.14	1.18	0.21	1.11	0.24	lipoprotein L					YP_004187326.1
	VVMO6_00102	536.85	578.74	602.91	611.74	1.08	0.25	1.12	0.16	1.14	0.19	1.04	0.41	diaminopimelate decarboxylase	COG0019	E	LysA	Diaminopimelate decarboxylase	YP_004187327.1
	VVMO6_00103	486.05	426.73	477.11	450.35	-1.14	0.26	-1.02	0.87	-1.08	0.75	1.12	0.31	diaminopimelate epimerase	COG0253	E	DapF	Diaminopimelate epimerase	YP_004187328.1
	VVMO6_00104	441.6	322.69	341.2	296.98	-1.37	0.02	-1.29	0.14	-1.49	0.24	1.06	0.68	hypothetical protein	COG3159	S	COG3159	Uncharacterized protein conserved in bacteria	YP_004187329.1
	VVMO6_00105	268.82	144.27	153.37	137.83	-1.86	0.02	-1.75	0.03	-1.95	0.15	1.06	0.53	tyrosine recombinase XerC	COG4973	L	XerC	Site-specific recombinase XerC	YP_004187330.1
	VVMO6_00106	161.82	90.99	88.64	80.67	-1.78	0.00617	-1.83	0.00895	-2.01	0.1	-1.03	0.77	2-haloalkanoic acid dehalogenase	COG1011	R	COG1011	Predicted hydrolase (HAD superfamily)	YP_004187331.1
	VVMO6_00107	34.45	34.75	31.21	33.02	1.01	0.96	-1.1	0.2	-1.04	0.85	-1.11	0.54	sensory box/GGDEF family protein	COG2200	T	Rtn	FOG: EAL domain	YP_004187332.1
	VVMO6_00108	28.97	32.53	31.47	36.26	1.12	0.33	1.09	0.59	1.25	0.38	-1.03	0.77	hypothetical protein	COG3148	S	COG3148	Uncharacterized conserved protein	YP_004187333.1
	VVMO6_00109	39.94	38.1	41.11	36.37	-1.05	0.78	1.03	0.73	-1.1	0.35	1.08	0.68	hypothetical protein	COG3650	S	COG3650	Predicted membrane protein	YP_004187334.1
	VVMO6_00110	71.36	99.71	91.69	99.82	1.4	0.02	1.28	0.00229	1.4	0.18	-1.09	0.21	hypothetical protein	COG2947	S	COG2947	Uncharacterized conserved protein	YP_004187335.1
	VVMO6_00111	226.32	300.58	338.99	351.9	1.33	0.13	1.5	0.39	1.55	0.18	1.13	0.76	cof protein HD superfamily hydrolase	COG0561	R	Cof	Predicted hydrolases of the HAD superfamily	YP_004187336.1
	VVMO6_00112	53.2	62.5	63.26	68.11	1.17	0.08	1.19	0.1	1.28	0.05	1.01	0.84	lysophospholipase L2	COG2267	I	PldB	Lysophospholipase	YP_004187337.1
	VVMO6_00113	136.64	259.9	214.96	238.7	1.9	0.00315	1.57	0.00829	1.75	0.00838	-1.21	0.02	homoserine/homoserine lactone efflux protein	COG1280	E	RhtB	Putative threonine efflux protein	YP_004187338.1
	VVMO6_00114	127.13	200.84	196.03	194.94	1.58	0.11	1.54	0.11	1.53	0.09	-1.02	0.9	signal transduction protein	COG3434	T	COG3434	Predicted signal transduction protein containing EAL and modified HD-GYP domains	YP_004187339.1
	VVMO6_00115	6.26	7.44	11.45	10.56	1.19	0.6	1.83	0.06	1.69	0.25	1.54	0.18	ArsR family transcriptional regulator	COG0640	K	ArsR	Predicted transcriptional regulators	YP_004187340.1
	VVMO6_00116	28.6	30.99	36.46	32.72	1.08	0.66	1.27	0.4	1.14	0.37	1.18	0.53	NAD-dependent glyceraldehyde-3-phosphate dehydrogenase	COG0057	G	GapA	Glyceraldehyde-3-phosphate dehydrogenase/erythrose-4-phosphate dehydrogenase	YP_004187341.1
	VVMO6_00117	33.5	31.96	33.66	32.97	-1.05	0.25	1	0.98	-1.02	0.87	1.05	0.78	protein-tyrosine phosphatase	COG2453	T	CDC14	Predicted protein-tyrosine phosphatase	YP_004187342.1
	VVMO6_00118	32.55	23.07	25.88	25.5	-1.41	0.06	-1.26	0.15	-1.28	0.33	1.12	0.49	major facilitator superfamily permease	COG2814	G	AraJ	Arabinose efflux permease	YP_004187343.1
	VVMO6_00119	36.47	33.09	31.24	35.18	-1.1	0.66	-1.17	0.26	-1.04	0.83	-1.06	0.82	inner membrane protein	COG3274	S	COG3274	Uncharacterized protein conserved in bacteria	YP_004187344.1
	VVMO6_00120	47.09	43.9	40.93	45.69	-1.07	0.51	-1.15	0.46	-1.03	0.92	-1.07	0.72	hypothetical protein					YP_004187345.1
	VVMO6_00121	105.01	87.67	49.43	52.2	-1.2	0.75	-2.12	0.23	-2.01	0.24	-1.77	0.4	hypothetical protein					YP_004187346.1
	VVMO6_00122	4.27	3.29	3.21	1.5	-1.3	0.47	-1.33	0.61	-2.85	0.13	-1.02	0.96	hypothetical protein					YP_004187347.1
	VVMO6_00123	33.12	29.45	24.36	27.56	-1.12	0.4	-1.36	0.04	-1.2	0.02	-1.21	0.32	hypothetical protein	COG3714	S	COG3714	Predicted membrane protein	YP_004187348.1
	VVMO6_00124	31.98	28.18	33.36	20.13	-1.13	0.2	1.04	0.38	-1.59	0.00832	1.18	0.13	hypothetical protein					YP_004187349.1
	VVMO6_00125	41.4	35.05	33.41	33.41	-1.18	0.02	-1.24	0.02	-1.24	0.14	-1.05	0.34	multiple antibiotic resistance protein MarC	COG2095	U	MarC	Multiple antibiotic transporter	YP_004187350.1
	VVMO6_00126	62.98	59.13	60.23	61.45	-1.06	0.42	-1.05	0.75	-1.02	0.85	1.02	0.91	hypothetical protein	COG3776	S	COG3776	Predicted membrane protein	YP_004187351.1
	VVMO6_00127	115.85	105.14	97.82	99.04	-1.1	0.51	-1.18	0.22	-1.17	0.37	-1.07	0.68	methyltransferase	COG0742	L	COG0742	N6-adenine-specific methylase	YP_004187352.1
	VVMO6_00128	72.99	67.31	72.81	64.33	-1.08	0.54	-1	0.98	-1.13	0.54	1.08	0.62	signal recognition particle receptor protein FtsY subunit alpha	COG0552	U	FtsY	Signal recognition particle GTPase	YP_004187353.1
	VVMO6_00129	86.54	88.16	98.56	85.84	1.02	0.8	1.14	0.2	-1.01	0.92	1.12	0.33	cell division transporter, ATP-binding protein FtsE	COG2884	D	FtsE	Predicted ATPase involved in cell division	YP_004187354.1
	VVMO6_00130	120.2	113.49	122.5	115.06	-1.06	0.3	1.02	0.68	-1.04	0.61	1.08	0.00822	cell division protein FtsX	COG2177	D	FtsX	Cell division protein	YP_004187355.1
	VVMO6_00131	892.17	920.11	934.6	991.47	1.03	0.45	1.05	0.09	1.11	0.21	1.02	0.64	RNA polymerase sigma factor RpoH	COG0568	K	RpoD	DNA-directed RNA polymerase, sigma subunit (sigma70/sigma32)	YP_004187356.1
	VVMO6_00132	10.07	7.88	6.31	8.69	-1.28	0.24	-1.6	0.07	-1.16	0.62	-1.25	0.24	hypothetical protein					YP_004187357.1
	VVMO6_00133	126.7	193.61	193.91	205.65	1.53	0.08	1.53	0.16	1.62	0.27	1	0.99	thiosulfate sulfurtransferase GlpE	COG0607	P	PspE	Rhodanese-related sulfurtransferase	YP_004187358.1
	VVMO6_00134	188.45	213.07	227.21	225.23	1.13	0.42	1.21	0.25	1.2	0.46	1.07	0.69	GlpG protein (membrane protein of glp regulon)	COG0705	R	GlpG	Uncharacterized membrane protein (homolog of Drosophila rhomboid)	YP_004187359.1
	VVMO6_00135	463.93	446.51	425.27	425.73	-1.04	0.51	-1.09	0.15	-1.09	0.34	-1.05	0.5	flagellar biosynthesis protein FliL	COG1580	N	FliL	Flagellar basal body-associated protein	YP_004187360.1
	VVMO6_00136	71.3	61.28	67.12	65.06	-1.16	0.08	-1.06	0.71	-1.1	0.66	1.1	0.61	chorismate--pyruvate lyase	COG3161	H	UbiC	4-hydroxybenzoate synthetase (chorismate lyase)	YP_004187361.1
	VVMO6_00137	65.3	58.38	59.16	59.83	-1.12	0.46	-1.1	0.47	-1.09	0.41	1.01	0.94	4-hydroxybenzoate polyprenyltransferase	COG0382	H	UbiA	4-hydroxybenzoate polyprenyltransferase and related prenyltransferases	YP_004187362.1
	VVMO6_00138	124.35	102.76	123.35	118.49	-1.21	0.27	-1.01	0.95	-1.05	0.74	1.2	0.1	hypothetical protein					YP_004187363.1
	VVMO6_00139	162.29	167.34	173.89	189.5	1.03	0.88	1.07	0.72	1.17	0.44	1.04	0.63	glycerol-3-phosphate acyltransferase	COG2937	I	PlsB	Glycerol-3-phosphate O-acyltransferase	YP_004187364.1
	VVMO6_00140	292.71	172.62	169.49	169.27	-1.7	0.02	-1.73	0.00707	-1.73	0.02	-1.02	0.89	SOS-response repressor and protease LexA	COG1974	KT	LexA	SOS-response transcriptional repressors (RecA-mediated autopeptidases)	YP_004187365.1
	VVMO6_00141	502.51	940.63	1020.75	953.68	1.87	0.19	2.03	0.17	1.9	0.24	1.09	0.78	O-methyltransferase-related protein	COG3315	Q	COG3315	O-Methyltransferase involved in polyketide biosynthesis	YP_004187366.1
	VVMO6_00142	180.52	189.84	173.77	179.01	1.05	0.71	-1.04	0.8	-1.01	0.95	-1.09	0.28	soluble pyridine nucleotide transhydrogenase	COG1249	C	Lpd	Pyruvate/2-oxoglutarate dehydrogenase complex, dihydrolipoamide dehydrogenase (E3) component, and related enzymes	YP_004187367.1
	VVMO6_00143	104.6	118.43	111.01	114.77	1.13	0.09	1.06	0.06	1.1	0.22	-1.07	0.22	unsaturated fatty acid biosynthesis repressor FabR, TetR family	COG1309	K	AcrR	Transcriptional regulator	YP_004187368.1
	VVMO6_00144	131.3	152.67	150.37	154.81	1.16	0.2	1.15	0.22	1.18	0.16	-1.02	0.68	ATPase					YP_004187369.1
	VVMO6_00145	107.72	112.95	110.22	117.36	1.05	0.82	1.02	0.93	1.09	0.79	-1.02	0.88	tRNA (Uracil54-C5-)-methyltransferase	COG2265	J	TrmA	SAM-dependent methyltransferases related to tRNA (uracil-5-)-methyltransferase	YP_004187370.1
	VVMO6_00146	88.67	48.41	56.9	53.93	-1.83	0.11	-1.56	0.22	-1.64	0.15	1.18	0.48	outer membrane vitamin B12 receptor BtuB	COG4206	H	BtuB	Outer membrane cobalamin receptor protein	YP_004187371.1
	VVMO6_00147	40.64	20.73	21.6	21.83	-1.96	0.18	-1.88	0.22	-1.86	0.21	1.04	0.88	hypothetical protein	COG2102	R	COG2102	Predicted ATPases of PP-loop superfamily	YP_004187372.1
	VVMO6_00148	176.28	143.9	133.64	150.23	-1.22	0.16	-1.32	0.18	-1.17	0.46	-1.08	0.68	glutamate racemase	COG0796	M	MurI	Glutamate racemase	YP_004187373.1
	VVMO6_00149	74.98	64.63	60.5	62.16	-1.16	0.2	-1.24	0.13	-1.21	0.14	-1.07	0.29	RNA-binding protein	COG0724	R	COG0724	RNA-binding proteins (RRM domain)	YP_004187374.1
	VVMO6_00150	5.45	5.49	6.5	5.91	1.01	0.98	1.19	0.48	1.09	0.77	1.18	0.33	transposase-like protein	COG3335	L	COG3335	Transposase and inactivated derivatives	YP_004187375.1
	VVMO6_00151	2.31	1.68	0.85	1.16	-1.38	0.7	-2.74	0.43	-1.99	0.53	-1.98	0.23	transposase-like protein	COG3415	L	COG3415	Transposase and inactivated derivatives	YP_004187376.1
	VVMO6_00152	105.2	127.5	120.13	127.11	1.21	0.17	1.14	0.36	1.21	0.38	-1.06	0.41	CDP-diacylglycerol--serineO-phosphatidyltransferase	COG1502	I	Cls	Phosphatidylserine/phosphatidylglycerophosphate/cardiolipin synthases and related enzymes	YP_004187377.1
	VVMO6_00153	18.13	26.65	28.17	29.11	1.47	0.05	1.55	0.18	1.61	0.1	1.06	0.77	acyltransferase	COG1246	E	ArgA	N-acetylglutamate synthase and related acetyltransferases	YP_004187378.1
	VVMO6_00154	100.13	102.06	104.96	97.06	1.02	0.69	1.05	0.43	-1.03	0.66	1.03	0.35	UDP-N-acetylenolpyruvoylglucosamine reductase	COG0812	M	MurB	UDP-N-acetylmuramate dehydrogenase	YP_004187379.1
	VVMO6_00155	115.84	125.34	122.4	128.98	1.08	0.65	1.06	0.63	1.11	0.24	-1.02	0.88	biotin-protein ligase/Biotin operon repressor	COG0340	H	BirA	Biotin-(acetyl-CoA carboxylase) ligase	YP_004187380.1
	VVMO6_00156	248.93	284.67	243.73	294.42	1.14	0.31	-1.02	0.87	1.18	0.48	-1.17	0.06	pantothenate kinase	COG1072	H	CoaA	Panthothenate kinase	YP_004187381.1
	VVMO6_00157	144.34	118.64	151.59	143.42	-1.22	0.06	1.05	0.69	-1.01	0.92	1.28	0.15	translation elongation factor Tu	COG0050	J	TufB	GTPases - translation elongation factors	YP_004187382.1
	VVMO6_00158	496.31	388.93	432.61	398.16	-1.28	0.00152	-1.15	0.00434	-1.25	0.18	1.11	0.000472	preprotein translocase subunit SecE	COG0690	U	SecE	Preprotein translocase subunit SecE	YP_004187383.1
	VVMO6_00159	964.59	808.57	844.71	780.16	-1.19	0.08	-1.14	0.01	-1.24	0.08	1.04	0.51	transcription antitermination protein NusG	COG0250	K	NusG	Transcription antiterminator	YP_004187384.1
	VVMO6_00160	3085.43	2167.69	2432.07	2398.9	-1.42	0.04	-1.27	0.19	-1.29	0.06	1.12	0.55	50S ribosomal protein L11p	COG0080	J	RplK	Ribosomal protein L11	YP_004187385.1
	VVMO6_00161	3877.27	3007.77	3497.21	3295.43	-1.29	0.07	-1.11	0.43	-1.18	0.22	1.16	0.35	50S ribosomal protein L1p	COG0081	J	RplA	Ribosomal protein L1	YP_004187386.1
	VVMO6_00162	3320.57	2334.71	2776.19	2509.32	-1.42	0.01	-1.2	0.11	-1.32	0.1	1.19	0.13	50S ribosomal protein L10p	COG0244	J	RplJ	Ribosomal protein L10	YP_004187387.1
	VVMO6_00163	4006.86	3036.98	3466.82	3109.17	-1.32	0.03	-1.16	0.11	-1.29	0.29	1.14	0.12	50S ribosomal protein L7/L12	COG0222	J	RplL	Ribosomal protein L7/L12	YP_004187388.1
	VVMO6_00164	1174.62	692.19	727.28	726.94	-1.7	0.04	-1.62	0.04	-1.62	0.14	1.05	0.35	DNA-directed RNA polymerase subunit beta	COG0085	K	RpoB	DNA-directed RNA polymerase, beta subunit/140 kD subunit	YP_004187389.1
	VVMO6_00165	1638.87	894.81	962.9	981.38	-1.83	0.16	-1.7	0.22	-1.67	0.27	1.08	0.83	DNA-directed RNA polymerase subunit beta'	COG0086	K	RpoC	DNA-directed RNA polymerase, beta' subunit/160 kD subunit	YP_004187390.1
	VVMO6_00166	285.85	434.58	388.31	423.63	1.52	0.04	1.36	0.03	1.48	0.15	-1.12	0.32	regulator of sigma D	COG3160	K	Rsd	Regulator of sigma D	YP_004187391.1
	VVMO6_00167	36.05	35.05	39.09	39.37	-1.03	0.65	1.08	0.17	1.09	0.57	1.12	0.22	NADH pyrophosphatase	COG2816	L	NPY1	NTP pyrophosphohydrolases containing a Zn-finger, probably nucleic-acid-binding	YP_004187392.1
	VVMO6_00168	59.86	48.27	53.79	52.59	-1.24	0.19	-1.11	0.45	-1.14	0.34	1.11	0.21	hypothetical protein					YP_004187393.1
	VVMO6_00169	35.92	26.77	26.33	25.59	-1.34	0.01	-1.36	0.00708	-1.4	0.00536	-1.02	0.73	hypothetical protein					YP_004187394.1
	VVMO6_00170	193.79	221.56	234.94	239.79	1.14	0.17	1.21	0.27	1.24	0.18	1.06	0.64	uroporphyrinogen III decarboxylase	COG0407	H	HemE	Uroporphyrinogen-III decarboxylase	YP_004187395.1
	VVMO6_00171	59.32	73.31	72.67	75.73	1.24	0.24	1.23	0.25	1.28	0.28	-1.01	0.79	hypothetical protein	COG1573	L	COG1573	Uracil-DNA glycosylase	YP_004187396.1
	VVMO6_00172	75.11	95.18	96.3	96.87	1.27	0.1	1.28	0.14	1.29	0.31	1.01	0.87	D-3-phosphoglycerate dehydrogenase	COG0111	HE	SerA	Phosphoglycerate dehydrogenase and related dehydrogenases	YP_004187397.1
	VVMO6_00173	201.25	229.24	245.83	258.02	1.14	0.53	1.22	0.21	1.28	0.4	1.07	0.62	hypothetical protein	COG3068	S	COG3068	Uncharacterized protein conserved in bacteria	YP_004187398.1
	VVMO6_00174	56.53	48.54	49.29	52.4	-1.16	0.01	-1.15	0.00747	-1.08	0.00102	1.02	0.54	hypothetical protein	COG1253	R	TlyC	Hemolysins and related proteins containing CBS domains	YP_004187399.1
	VVMO6_00175	438.69	506.55	514.44	496.26	1.15	0.56	1.17	0.5	1.13	0.12	1.02	0.96	DNA-binding protein HU-alpha	COG0776	L	HimA	Bacterial nucleoid DNA-binding protein	YP_004187400.1
	VVMO6_00176	51.26	56.68	52.15	58.13	1.11	0.12	1.02	0.79	1.13	0.15	-1.09	0.25	peptidyl-prolyl cis-trans isomerase					YP_004187401.1
	VVMO6_00177	430.74	244.53	313.29	293.34	-1.76	0.03	-1.37	0.33	-1.47	0.04	1.28	0.55	phosphoribosylamine--glycine ligase	COG0151	F	PurD	Phosphoribosylamine-glycine ligase	YP_004187402.1
	VVMO6_00178	550.97	326.06	403.89	322.87	-1.69	0.06	-1.36	0.38	-1.71	0.06	1.24	0.61	IMPcyclohydrolase/Phosphoribosylaminoimidazolecarboxamideformyltransferase	COG0138	F	PurH	AICAR transformylase/IMP cyclohydrolase PurH (only IMP cyclohydrolase domain in Aful)	YP_004187403.1
	VVMO6_00179	54.61	53.64	55.94	53.75	-1.02	0.89	1.02	0.91	-1.02	0.9	1.04	0.83	HTH-type transcriptional regulator ZntR	COG0789	K	SoxR	Predicted transcriptional regulators	YP_004187404.1
	VVMO6_00180	111.42	122.56	112.27	120	1.1	0.7	1.01	0.99	1.08	0.74	-1.09	0.83	methyl-accepting chemotaxis protein	COG0840	NT	Tar	Methyl-accepting chemotaxis protein	YP_004187405.1
	VVMO6_00181	904.26	758.16	777.16	735.97	-1.19	0.59	-1.16	0.66	-1.23	0.47	1.03	0.95	DNA-binding protein Fis	COG2901	KL	Fis	Factor for inversion stimulation Fis, transcriptional activator	YP_004187406.1
	VVMO6_00182	491.12	413.27	454.44	458.6	-1.19	0.6	-1.08	0.85	-1.07	0.88	1.1	0.82	tRNA dihydrouridine synthase B	COG0042	J	COG0042	tRNA-dihydrouridine synthase	YP_004187407.1
	VVMO6_00183	84.38	71.7	88.41	86.32	-1.18	0.48	1.05	0.87	1.02	0.94	1.23	0.59	50S ribosomal protein L11 methyltransferase	COG2264	J	PrmA	Ribosomal protein L11 methylase	YP_004187408.1
	VVMO6_00184	821.92	743.18	795.17	740.49	-1.11	0.45	-1.03	0.87	-1.11	0.51	1.07	0.7	biotin carboxylase of acetyl-CoA carboxylase	COG0439	I	AccC	Biotin carboxylase	YP_004187409.1
	VVMO6_00185	740.39	806.77	869.33	752.45	1.09	0.6	1.17	0.54	1.02	0.94	1.08	0.71	biotin carboxyl carrier protein of acetyl-CoA carboxylase	COG0511	I	AccB	Biotin carboxyl carrier protein	YP_004187410.1
	VVMO6_00186	616.22	646.18	650.24	555.3	1.05	0.6	1.06	0.82	-1.11	0.62	1.01	0.98	3-dehydroquinate dehydratase	COG0757	E	AroQ	3-dehydroquinate dehydratase II	YP_004187411.1
	VVMO6_00187	2503.86	3801.82	2982.67	3103.98	1.52	0.34	1.19	0.78	1.24	0.34	-1.27	0.68	acetyl-coenzyme A synthetase	COG0365	I	Acs	Acyl-coenzyme A synthetases/AMP-(fatty) acid ligases	YP_004187412.1
	VVMO6_00188	245.56	308.19	232.87	215.56	1.26	0.68	-1.05	0.94	-1.14	0.77	-1.32	0.69	DNA polymerase III subunit epsilon	COG0847	L	DnaQ	DNA polymerase III, epsilon subunit and related 3'-5' exonucleases	YP_004187413.1
	VVMO6_00189	257.18	353.85	297.93	302.74	1.38	0.53	1.16	0.84	1.18	0.67	-1.19	0.8	signal-transduction protein	COG2905	T	COG2905	Predicted signal-transduction protein containing cAMP-binding and CBS domains	YP_004187414.1
	VVMO6_00190	62.14	66.05	79.71	74.56	1.06	0.79	1.28	0.57	1.2	0.43	1.21	0.69	3-phenylpropionic acid transporter					YP_004187415.1
	VVMO6_00191	16.84	16.09	18.06	16.59	-1.05	0.83	1.07	0.35	-1.01	0.93	1.12	0.61	sensor histidine kinase	COG0591	ER	PutP	Na+/proline symporter	YP_004187416.1
	VVMO6_00192	24.31	19.43	20.25	19.18	-1.25	0.19	-1.2	0.26	-1.27	0.2	1.04	0.83	hypothetical protein					YP_004187417.1
	VVMO6_00193	411.5	476.31	418.74	327.5	1.16	0.84	1.02	0.98	-1.26	0.73	-1.14	0.89	acetate permease ActP	COG4147	R	DhlC	Predicted symporter	YP_004187418.1
	VVMO6_00194	258.63	255.96	247.89	212.7	-1.01	0.99	-1.04	0.94	-1.22	0.77	-1.03	0.97	hypothetical protein	COG4327	S	COG4327	Predicted membrane protein	YP_004187419.1
	VVMO6_00195	52.34	41.08	42.61	45.08	-1.27	0.31	-1.23	0.2	-1.16	0.35	1.04	0.84	multiple antibiotic resistance protein marC	COG2095	U	MarC	Multiple antibiotic transporter	YP_004187420.1
	VVMO6_00196	43.39	43.15	37.76	43.18	-1.01	0.95	-1.15	0.09	-1	0.97	-1.14	0.21	LuxR family transcriptional regulator	COG2197	TK	CitB	Response regulator containing a CheY-like receiver domain and an HTH DNA-binding domain	YP_004187421.1
	VVMO6_00197	98.9	91.17	93.5	91.58	-1.08	0.44	-1.06	0.57	-1.08	0.45	1.03	0.45	cytochrome c-type biogenesis protein DsbD protein-disulfide reductase	COG4232	OC	COG4232	Thiol:disulfide interchange protein	YP_004187422.1
	VVMO6_00198	38.88	41.82	44.13	40.79	1.08	0.8	1.14	0.56	1.05	0.83	1.06	0.87	C4-dicarboxylate transporter DcuA	COG2704	R	DcuB	Anaerobic C4-dicarboxylate transporter	YP_004187423.1
	VVMO6_00199	136.95	258.91	197.11	253.12	1.89	0.08	1.44	0.22	1.85	0.04	-1.31	0.21	aspartate ammonia-lyase	COG1027	E	AspA	Aspartate ammonia-lyase	YP_004187424.1
	VVMO6_00200	97.34	105.41	89.48	93.95	1.08	0.79	-1.09	0.74	-1.04	0.88	-1.18	0.49	FxsA protein	COG3030	R	FxsA	Protein affecting phage T7 exclusion by the F plasmid	YP_004187425.1
	VVMO6_00201	1076.16	1802.29	1805.78	1737.34	1.67	0.31	1.68	0.21	1.61	0.34	1	0.99	tRNA (cytosine34-2'-O-)-methyltransferase	COG0219	J	CspR	Predicted rRNA methylase (SpoU class)	YP_004187426.1
	VVMO6_00202	1651.99	4152.99	3793.81	3716.14	2.51	0.2	2.3	0.16	2.25	0.3	-1.09	0.82	manganese superoxide dismutase	COG0605	P	SodA	Superoxide dismutase	YP_004187427.1
	VVMO6_00203	39.86	37.8	33.53	36.12	-1.05	0.52	-1.19	0.07	-1.1	0.64	-1.13	0.21	copper sensory histidine kinase CpxA	COG0642	T	BaeS	Signal transduction histidine kinase	YP_004187428.1
	VVMO6_00204	63.82	63.53	64.12	68.91	-1	0.98	1	0.93	1.08	0.39	1.01	0.95	copper-sensing two-component system response regulator CpxR	COG0745	TK	OmpR	Response regulators consisting of a CheY-like receiver domain and a winged-helix DNA-binding domain	YP_004187429.1
	VVMO6_00205	94.29	51.6	57.14	67.1	-1.83	0.2	-1.65	0.09	-1.41	0.35	1.11	0.82	p pilus assembly/Cpx signaling pathway, periplasmic inhibitor/zinc- resistance associated protein	COG3678	UNTP	CpxP	P pilus assembly/Cpx signaling pathway, periplasmic inhibitor/zinc-resistance associated protein	YP_004187430.1
	VVMO6_00206	182.6	169.2	163.65	155.68	-1.08	0.49	-1.12	0.37	-1.17	0.26	-1.03	0.53	cobalt-zinc-cadmium resistance protein	COG0053	P	MMT1	Predicted Co/Zn/Cd cation transporters	YP_004187431.1
	VVMO6_00207	940.89	906.95	860.74	856.49	-1.04	0.84	-1.09	0.67	-1.1	0.45	-1.05	0.82	6-phosphofructokinase	COG0205	G	PfkA	6-phosphofructokinase	YP_004187432.1
	VVMO6_00208	51.64	44.06	40.3	39.63	-1.17	0.14	-1.28	0.14	-1.3	0.09	-1.09	0.48	Na+-driven multidrug efflux pump	COG0534	V	NorM	Na+-driven multidrug efflux pump	YP_004187433.1
	VVMO6_00209	55.46	61.19	74.14	75.17	1.1	0.47	1.34	0.35	1.36	0.09	1.21	0.47	heat shock protein 60 family co-chaperone GroES	COG0234	O	GroS	Co-chaperonin GroES (HSP10)	YP_004187434.1
	VVMO6_00210	113.33	131.33	149.29	154.02	1.16	0.39	1.32	0.19	1.36	0.14	1.14	0.15	heat shock protein 60 family chaperone GroEL	COG0459	O	GroL	Chaperonin GroEL (HSP60 family)	YP_004187435.1
	VVMO6_00211	554.7	499.2	560.31	689.91	-1.11	0.82	1.01	0.98	1.24	0.59	1.12	0.77	hypothetical protein					YP_004187436.1
	VVMO6_00212	87.72	68.65	65.78	66.07	-1.28	0.12	-1.33	0.1	-1.33	0.37	-1.04	0.44	membrane protein	COG1285	S	SapB	Uncharacterized membrane protein	YP_004187437.1
	VVMO6_00213	92.77	94.75	85.92	92.55	1.02	0.43	-1.08	0.03	-1	0.92	-1.1	0.07	lysine 2,3-aminomutase	COG1509	E	KamA	Lysine 2,3-aminomutase	YP_004187438.1
	VVMO6_00214	255.67	237.86	282.34	291.05	-1.07	0.57	1.1	0.62	1.14	0.75	1.19	0.37	translation elongation factor P	COG0231	J	Efp	Translation elongation factor P (EF-P)/translation initiation factor 5A (eIF-5A)	YP_004187439.1
	VVMO6_03347	226.63	29.46	41.02	36.59	-7.69	0.05	-5.53	0.07	-6.19	0.06	1.39	0.62	glycosyltransferase	COG0438	M	RfaG	Glycosyltransferase	YP_004190572.1
	VVMO6_00216	55.69	86.15	84.98	76.36	1.55	0.41	1.53	0.16	1.37	0.14	-1.01	0.97	fumarate reductase subunit D	COG3080	C	FrdD	Fumarate reductase subunit D	YP_004187441.1
	VVMO6_00217	62.09	106.61	89.86	91.22	1.72	0.37	1.45	0.2	1.47	0.18	-1.19	0.72	fumarate reductase subunit C	COG3029	C	FrdC	Fumarate reductase subunit C	YP_004187442.1
	VVMO6_00218	79.23	141.05	125.09	119.65	1.78	0.37	1.58	0.06	1.51	0.13	-1.13	0.8	succinate dehydrogenase flavoprotein subunit	COG0479	C	FrdB	Succinate dehydrogenase/fumarate reductase, Fe-S protein subunit	YP_004187443.1
	VVMO6_00219	24.75	77.28	51.55	54.23	3.12	0.26	2.08	0.01	2.19	0.15	-1.5	0.53	succinate dehydrogenase flavoprotein subunit	COG1053	C	SdhA	Succinate dehydrogenase/fumarate reductase, flavoprotein subunit	YP_004187444.1
	VVMO6_00220	1.86	2.64	2.49	3.27	1.42	0.68	1.34	0.75	1.76	0.28	-1.06	0.95	hypothetical protein					YP_004187445.1
	VVMO6_00221	139.37	163.22	143.57	155.15	1.17	0.31	1.03	0.54	1.11	0.15	-1.14	0.4	lysyl-tRNA synthetase	COG2269	J	COG2269	Truncated, possibly inactive, lysyl-tRNA synthetase (class II)	YP_004187446.1
	VVMO6_00222	251.56	338.92	290.67	296.3	1.35	0.01	1.16	0.18	1.18	0.25	-1.17	0.14	TetR family transcriptional regulator	COG1309	K	AcrR	Transcriptional regulator	YP_004187447.1
	VVMO6_00223	75.88	72.77	75.13	77.18	-1.04	0.68	-1.01	0.89	1.02	0.86	1.03	0.76	hypothetical protein					YP_004187448.1
	VVMO6_00224	190.1	198.3	185.38	187.84	1.04	0.73	-1.03	0.78	-1.01	0.93	-1.07	0.49	cell wall endopeptidase family M23/M37	COG4942	D	COG4942	Membrane-bound metallopeptidase	YP_004187449.1
	VVMO6_00225	274.46	316.55	300.43	304.88	1.15	0.1	1.09	0.22	1.11	0.06	-1.05	0.52	serine acetyltransferase	COG1045	E	CysE	Serine acetyltransferase	YP_004187450.1
	VVMO6_00226	265.55	256.44	258.65	252.73	-1.04	0.33	-1.03	0.66	-1.05	0.35	1.01	0.87	glycerol-3-phosphate dehydrogenase (NAD(P)+)	COG0240	C	GpsA	Glycerol-3-phosphate dehydrogenase	YP_004187451.1
	VVMO6_00227	363.87	453.56	472.46	453.09	1.25	0.38	1.3	0.1	1.25	0.03	1.04	0.85	protein export cytoplasm chaperone protein (SecB maintains protein to be exported in unfolded state)	COG1952	U	SecB	Preprotein translocase subunit SecB	YP_004187452.1
	VVMO6_00228	205.38	211.19	224.17	218.85	1.03	0.76	1.09	0.05	1.07	0.84	1.06	0.53	rhodanese-related sulfurtransferase	COG0607	P	PspE	Rhodanese-related sulfurtransferase	YP_004187453.1
	VVMO6_00229	23.81	26.43	31.83	27.18	1.11	0.41	1.34	0.05	1.14	0.31	1.2	0.09	hypothetical protein					YP_004187454.1
	VVMO6_00230	467.98	630.43	641.58	596.12	1.35	0.05	1.37	0.03	1.27	0.48	1.02	0.82	2,3-bisphosphoglycerate-independentphosphoglycerate mutase	COG0696	G	GpmI	Phosphoglyceromutase	YP_004187455.1
	VVMO6_00231	79.09	80.48	78.01	83.86	1.02	0.86	-1.01	0.86	1.06	0.61	-1.03	0.63	permease of the drug/metabolite transporter (DMT) superfamily	COG2510	S	COG2510	Predicted membrane protein	YP_004187456.1
	VVMO6_00232	18.75	20	18.32	17.77	1.07	0.63	-1.02	0.83	-1.06	0.63	-1.09	0.47	transporter	COG0471	P	CitT	Di- and tricarboxylate transporters	YP_004187457.1
	VVMO6_00233	494.77	434.76	439.77	458.18	-1.14	0.03	-1.13	0.07	-1.08	0.48	1.01	0.69	phosphatidylserine decarboxylase	COG0688	I	Psd	Phosphatidylserine decarboxylase	YP_004187458.1
	VVMO6_00234	262.17	248.1	246.84	246.53	-1.06	0.4	-1.06	0.35	-1.06	0.24	-1.01	0.95	ribosome small subunit-stimulated GTPase EngC	COG1162	R	COG1162	Predicted GTPases	YP_004187459.1
	VVMO6_00235	235.6	212.01	219.19	221.17	-1.11	0.46	-1.07	0.47	-1.07	0.56	1.03	0.74	3'-to-5' oligoribonuclease	COG1949	A	Orn	Oligoribonuclease (3'->5' exoribonuclease)	YP_004187460.1
	VVMO6_00236	63.93	59.8	52.53	59.39	-1.07	0.9	-1.22	0.71	-1.08	0.89	-1.14	0.83	iron-sulfur cluster-binding protein	COG1600	C	COG1600	Uncharacterized Fe-S protein	YP_004187461.1
	VVMO6_00237	154.81	184.9	184.98	200.88	1.19	0.11	1.19	0.13	1.3	0.13	1	1	ATPase YjeE	COG0802	R	COG0802	Predicted ATPase or kinase	YP_004187462.1
	VVMO6_00238	106.52	101	102.88	104.07	-1.05	0.56	-1.04	0.71	-1.02	0.84	1.02	0.58	N-acetylmuramoyl-L-alanine amidase	COG0860	M	AmiC	N-acetylmuramoyl-L-alanine amidase	YP_004187463.1
	VVMO6_00239	114.91	72.24	70.54	76.7	-1.59	0.00202	-1.63	0.01	-1.5	0.18	-1.02	0.78	DNA mismatch repair protein MutL	COG0323	L	MutL	DNA mismatch repair enzyme (predicted ATPase)	YP_004187464.1
	VVMO6_00240	846.88	818.6	886.22	875.01	-1.03	0.77	1.05	0.6	1.03	0.68	1.08	0.55	tRNA delta(2)-isopentenylpyrophosphate transferase	COG0324	J	MiaA	tRNA delta(2)-isopentenylpyrophosphate transferase	YP_004187465.1
	VVMO6_00241	1941.66	1614.96	1773.9	1706.19	-1.2	0.39	-1.09	0.6	-1.14	0.47	1.1	0.5	RNA-binding protein Hfq	COG1923	R	Hfq	Uncharacterized host factor I protein	YP_004187466.1
	VVMO6_00242	1252.91	880.1	882.02	836.32	-1.42	0.06	-1.42	0.09	-1.5	0.1	1	0.98	GTP-binding protein HflX	COG2262	R	HflX	GTPases	YP_004187467.1
	VVMO6_00243	841.95	520.46	541.58	528.01	-1.62	0.04	-1.55	0.07	-1.59	0.12	1.04	0.8	HflK protein	COG0330	O	HflC	Membrane protease subunits, stomatin/prohibitin homologs	YP_004187468.1
	VVMO6_00244	855.92	527.5	559.31	537.32	-1.62	0.06	-1.53	0.14	-1.59	0.18	1.06	0.82	HflC protein	COG0330	O	HflC	Membrane protease subunits, stomatin/prohibitin homologs	YP_004187469.1
	VVMO6_00245	60.8	39.92	32.87	37.2	-1.52	0.08	-1.85	0.03	-1.63	0.07	-1.21	0.38	hypothetical protein	COG3242	S	COG3242	Uncharacterized protein conserved in bacteria	YP_004187470.1
	VVMO6_00246	1475.29	1468.82	1449.77	1394.33	-1	0.96	-1.02	0.86	-1.06	0.71	-1.01	0.8	adenylosuccinate synthetase	COG0104	F	PurA	Adenylosuccinate synthase	YP_004187471.1
	VVMO6_00247	196.47	160.65	160.48	163.08	-1.22	0.03	-1.22	0.17	-1.2	0.14	-1	0.99	sodium-type polar flagellar protein MotX	COG0790	R	COG0790	FOG: TPR repeat, SEL1 subfamily	YP_004187472.1
	VVMO6_03350	280.53	36.46	96.55	35.42	-7.69	0.02	-2.91	0.06	-7.92	0.02	2.65	0.2	capsular polysaccharide biosynthesis protein	COG5338	S	COG5338	Uncharacterized protein conserved in bacteria	YP_004190575.1
	VVMO6_02857	8.59	1.38	4.6	3.06	-6.24	0.00692	-1.87	0.000147	-2.81	0.06	3.35	0.03	hypothetical protein					YP_004190081.1
	VVMO6_00250	62.57	113.14	93.67	104.66	1.81	0.14	1.5	0.25	1.67	0.11	-1.21	0.44	cytosine deaminase	COG0402	FR	SsnA	Cytosine deaminase and related metal-dependent hydrolases	YP_004187475.1
	VVMO6_00251	180.95	164.87	186.21	174.86	-1.1	0.31	1.03	0.82	-1.03	0.66	1.13	0.34	3'-to-5' exoribonuclease RNase R	COG0557	K	VacB	Exoribonuclease R	YP_004187476.1
	VVMO6_00252	280.02	300.59	320.48	300.36	1.07	0.39	1.14	0.24	1.07	0.69	1.07	0.53	23S rRNA (guanosine-2'-O-)-methyltransferase	COG0566	J	SpoU	rRNA methylases	YP_004187477.1
	VVMO6_00253	152.08	142.7	147.86	134.91	-1.07	0.14	-1.03	0.18	-1.13	0.44	1.04	0.28	phosphoglycolate phosphatase	COG0546	R	Gph	Predicted phosphatases	YP_004187478.1
	VVMO6_00254	259.76	252.19	254.63	248.05	-1.03	0.72	-1.02	0.83	-1.05	0.06	1.01	0.94	tryptophanyl-tRNA synthetase	COG0180	J	TrpS	Tryptophanyl-tRNA synthetase	YP_004187479.1
	VVMO6_00255	4.22	6.23	6.87	8.24	1.47	0.17	1.63	0.19	1.95	0.18	1.1	0.59	hypothetical protein	COG3203	M	OmpC	Outer membrane protein (porin)	YP_004187480.1
	VVMO6_00256	34.05	31.59	27.72	26.69	-1.08	0.44	-1.23	0.42	-1.28	0.21	-1.14	0.58	extracellular deoxyribonuclease Xds	COG2374	R	COG2374	Predicted extracellular nuclease	YP_004187481.1
	VVMO6_00257	71.82	56.7	54.13	69.72	-1.27	0.31	-1.33	0.15	-1.03	0.95	-1.05	0.86	para-aminobenzoate synthase, amidotransferase component	COG0512	EH	PabA	Anthranilate/para-aminobenzoate synthases component II	YP_004187482.1
	VVMO6_00258	103.78	96.59	102.08	99.69	-1.07	0.45	-1.02	0.55	-1.04	0.03	1.06	0.57	acetylornithineaminotransferase/N-succinyl-L,L-diaminopimelateaminotransferase/Succinylornithine transaminase	COG4992	E	ArgD	Ornithine/acetylornithine aminotransferase	YP_004187483.1
	VVMO6_00259	89.48	64.68	72.99	65.26	-1.38	0.12	-1.23	0.29	-1.37	0.21	1.13	0.59	arginine N-succinyltransferase	COG3138	E	AstA	Arginine/ornithine N-succinyltransferase beta subunit	YP_004187484.1
	VVMO6_00260	88.66	67.68	85.65	62.86	-1.31	0.18	-1.04	0.86	-1.41	0.14	1.27	0.33	succinylglutamic semialdehyde dehydrogenase	COG1012	C	PutA	NAD-dependent aldehyde dehydrogenases	YP_004187485.1
	VVMO6_00261	123.18	90.91	126.79	94.53	-1.35	0.01	1.03	0.46	-1.3	0.02	1.39	0.0037	hypothetical protein					YP_004187486.1
	VVMO6_00262	1707.93	1738.12	1724.59	1783.2	1.02	0.9	1.01	0.93	1.04	0.68	-1.01	0.94	cyclic AMP receptor protein	COG0664	T	Crp	cAMP-binding proteins - catabolite gene activator and regulatory subunit of cAMP-dependent protein kinases	YP_004187487.1
	VVMO6_00263	355.02	326.8	314.48	305.16	-1.09	0.4	-1.13	0.26	-1.16	0.41	-1.04	0.71	phosphoribulokinase-like protein	COG3954	C	PrkB	Phosphoribulokinase	YP_004187488.1
	VVMO6_00264	29.18	21.63	22.58	20.92	-1.35	0.26	-1.29	0.32	-1.39	0.31	1.04	0.81	hypothetical protein	COG3089	S	COG3089	Uncharacterized protein conserved in bacteria	YP_004187489.1
	VVMO6_00265	70.2	52.62	45	48.08	-1.33	0.00487	-1.56	0.00219	-1.46	0.21	-1.17	0.00865	hydrolase alpha/beta fold family functionally coupled to Phosphoribulokinase	COG0429	R	COG0429	Predicted hydrolase of the alpha/beta-hydrolase fold	YP_004187490.1
	VVMO6_00266	162.76	167.2	144.39	141.53	1.03	0.42	-1.13	0.28	-1.15	0.38	-1.16	0.21	hypothetical protein	COG5589	S	COG5589	Uncharacterized conserved protein	YP_004187491.1
	VVMO6_00267	198.56	176.2	169.08	174.55	-1.13	0.03	-1.17	0.09	-1.14	0.17	-1.04	0.5	glutathione-regulated potassium-efflux system ATP-binding protein	COG0488	R	Uup	ATPase components of ABC transporters with duplicated ATPase domains	YP_004187492.1
	VVMO6_00268	187.8	184.56	164.93	182.07	-1.02	0.46	-1.14	0.1	-1.03	0.83	-1.12	0.14	glutathione-regulated potassium-efflux system ancillary protein KefG	COG2249	R	MdaB	Putative NADPH-quinone reductase (modulator of drug activity B)	YP_004187493.1
	VVMO6_00269	143.03	125.67	136.47	128.65	-1.14	0.4	-1.05	0.72	-1.11	0.47	1.09	0.22	Glutathione-regulated potassium-efflux system protein KefB	COG0475	P	KefB	Kef-type K+ transport systems, membrane components	YP_004187494.1
	VVMO6_00270	210.77	215	246.3	219.95	1.02	0.57	1.17	0.04	1.04	0.57	1.15	0.02	cytoplasmic protein ,probably associated with Glutathione-regulated potassium-efflux	COG3529	R	COG3529	Predicted nucleic-acid-binding protein containing a Zn-ribbon domain	YP_004187495.1
	VVMO6_00271	602.34	636.35	682.13	665.51	1.06	0.33	1.13	0.22	1.1	0.19	1.07	0.42	FKBP-type peptidyl-prolyl cis-trans isomerase SlyD	COG1047	O	SlpA	FKBP-type peptidyl-prolyl cis-trans isomerases 2	YP_004187496.1
	VVMO6_00272	49.3	49.35	54.58	57.55	1	0.99	1.11	0.42	1.17	0.34	1.11	0.47	isoaspartyl aminopeptidase	COG1446	E	COG1446	Asparaginase	YP_004187497.1
	VVMO6_00273	31.3	36.21	35.38	31.82	1.16	0.37	1.13	0.2	1.02	0.91	-1.02	0.85	hypothetical protein					YP_004187498.1
	VVMO6_00274	189.7	124.96	143.49	138.28	-1.52	0.03	-1.32	0.04	-1.37	0.32	1.15	0.09	protein SlyX	COG2900	S	SlyX	Uncharacterized protein conserved in bacteria	YP_004187499.1
	VVMO6_00275	91.65	78.28	86.39	85.53	-1.17	0.53	-1.06	0.79	-1.07	0.84	1.1	0.51	WD40 repeat-containing protein	COG2319	R	COG2319	FOG: WD40 repeat	YP_004187500.1
	VVMO6_00276	448.94	487.11	521.67	495.92	1.09	0.55	1.16	0.2	1.1	0.07	1.07	0.65	FKBP-type peptidyl-prolyl cis-trans isomerase FkpA	COG0545	O	FkpA	FKBP-type peptidyl-prolyl cis-trans isomerases 1	YP_004187501.1
	VVMO6_00277	90.19	103.86	118.28	112.88	1.15	0.15	1.31	0.07	1.25	0.29	1.14	0.25	yheO-like PAS domain	COG2964	S	COG2964	Uncharacterized protein conserved in bacteria	YP_004187502.1
	VVMO6_00278	97.73	115.48	122.97	117.73	1.18	0.07	1.26	0.05	1.2	0.17	1.06	0.21	tRNA 5-methylaminomethyl-2-thiouridine synthase TusD	COG1553	P	DsrE	Uncharacterized conserved protein involved in intracellular sulfur reduction	YP_004187503.1
	VVMO6_00279	76.55	90.8	89.1	94.74	1.19	0.07	1.16	0.02	1.24	0.03	-1.02	0.66	tRNA 5-methylaminomethyl-2-thiouridine synthase TusC	COG2923	P	DsrF	Uncharacterized protein involved in the oxidation of intracellular sulfur	YP_004187504.1
	VVMO6_00280	81.81	96.81	80.99	70.56	1.18	0.25	-1.01	0.9	-1.16	0.1	-1.2	0.29	tRNA 5-methylaminomethyl-2-thiouridine synthase TusB	COG2168	P	DsrH	Uncharacterized conserved protein involved in oxidation of intracellular sulfur	YP_004187505.1
	VVMO6_00281	6541.21	4696.92	5038.26	4654.23	-1.39	0.00231	-1.3	0.00962	-1.41	0.00764	1.07	0.14	30S ribosomal protein S12p	COG0048	J	RpsL	Ribosomal protein S12	YP_004187506.1
	VVMO6_00282	5889.73	4331.38	4983.64	4595.37	-1.36	0.08	-1.18	0.16	-1.28	0.08	1.15	0.41	30S ribosomal protein S7p	COG0049	J	RpsG	Ribosomal protein S7	YP_004187507.1
	VVMO6_00283	2242.36	1276.67	1287.41	1224.74	-1.76	0.01	-1.74	0.00976	-1.83	0.07	1.01	0.86	translation elongation factor G	COG0480	J	FusA	Translation elongation factors (GTPases)	YP_004187508.1
	VVMO6_00284	377.2	271.39	329.84	311.89	-1.39	0.15	-1.14	0.38	-1.21	0.3	1.22	0.11	translation elongation factor Tu	COG0050	J	TufB	GTPases - translation elongation factors	YP_004187509.1
	VVMO6_00285	1943.22	4263.49	3544.55	3965.77	2.19	0.14	1.82	0.18	2.04	0.22	-1.2	0.48	bacterioferritin-associated ferredoxin	COG2906	P	Bfd	Bacterioferritin-associated ferredoxin	YP_004187510.1
	VVMO6_00286	1549.19	1853.41	1578.48	1648.17	1.2	0.69	1.02	0.96	1.06	0.87	-1.17	0.56	bacterioferritin	COG2193	P	Bfr	Bacterioferritin (cytochrome b1)	YP_004187511.1
	VVMO6_00287	319.84	279.53	260.77	278.28	-1.14	0.67	-1.23	0.44	-1.15	0.57	-1.07	0.76	UDP-glucose 4-epimerase	COG1087	M	GalE	UDP-glucose 4-epimerase	YP_004187512.1
[truncated: 4,414 more rows]
